# Supplementary material for: N-(3-Amino­bicyclo­[2.2.1]heptan-2-yl)-4-methyl­benzene­sulfonamide
Source: Acta Crystallogr Sect E Struct Rep Online. 2012 Jun 13;68(Pt 7):o2032. doi: 10.1107/S1600536812025421 (PMC3393301; doi:10.1107/S1600536812025421)
Supplement: Supplementary file 1 [file e-68-o2032-sup1.cif]

##############################################################################
#                                                                            #
# This CIF contains the data in a paper accepted for publication in          #
# Acta Crystallographica Section E. It conforms to the requirements of       #
# Notes for Authors for Acta Crystallographica Section E, and has been       #
# peer reviewed under the auspices of the IUCr Commission on Journals.       #
#                                                                            #
# Full details of the Crystallographic Information File format               #
# are given in the paper "The Crystallographic Information File (CIF):       #
# a New Standard Archive File for Crystallography" by S. R. Hall, F. H.      #
# Allen and I. D. Brown [Acta Cryst. (1991), A47, 655-685].                  #
#                                                                            #
# The current version of the core CIF dictionary is obtainable from          #
# ftp://ftp.iucr.org/pub/cif_core.dic.                                       #
#                                                                            #
# Software is freely available for graphical display of the structure(s)     #
# in this CIF. For information consult the CIF software page                 #
# http://www.iucr.org/resources/cif/software.                                #
#                                                                            #
# This file may be used for bona fide research purposes within the           #
# scientific community so long as proper attribution is given to the journal # 
# article from which it was obtained.                                        #
#                                                                            #
##############################################################################
data_global
_audit_creation_method     SHELXL-97
_journal_date_recd_electronic     2012-06-01
_journal_date_accepted     2012-06-05
_journal_name_full     'Acta Crystallographica, Section E'
_journal_year     2012
_journal_volume     68
_journal_issue      7
_journal_page_first     o2032
_journal_page_last     o2032
_journal_paper_category     QO
_journal_paper_doi     10.1107/S1600536812025421
_journal_coeditor_code     LH5485
_publ_contact_author_name     ' Edward RT Tiekink '
_publ_contact_author_address
;
Department of Chemistry, University of Malaya,
50603 Kuala Lumpur, Malaysia
;
_publ_contact_author_email
;
Edward.Tiekink@gmail.com
;
_publ_contact_author_fax     ' +60 3 7967 4193 '
_publ_contact_author_phone     ' +60 3 7967 6775 '
_publ_section_title
;
<i>N</i>-(3-Aminobicyclo[2.2.1]heptan-2-yl)-4-methylbenzenesulfonamide
;
loop_
    _publ_author_name
    _publ_author_footnote
    _publ_author_address
    'Alaa A.-M. Abdel-Aziz'
;
 Additional correspondence author, e-mail: alaa_moenes@yahoo.com.
;
;
Department of Pharmaceutical Chemistry, College of Pharmacy,
King Saud University, Riyadh 11451, Saudi Arabia
Department of Medicinal Chemistry, Faculty of Pharmacy,
University of Mansoura, Mansoura 35516, Egypt
;
    'Adel S. El-Azab' .
;
Department of Pharmaceutical Chemistry, College of Pharmacy,
King Saud University, Riyadh 11451, Saudi Arabia
Department of Organic Chemistry, Faculty of Pharmacy, Al-Azhar University,
 Cairo 11884, Egypt
;
    'Magda A. El-Sherbeny' .
;
Department of Medicinal Chemistry, Faculty of Pharmacy,
University of Mansoura, Mansoura 35516, Egypt
;
    'Ng, Seik Weng' .
;
     Department of Chemistry
     University of Malaya
     50603 Kuala Lumpur
     Malaysia
     Chemistry Department
     Faculty of Science
     King Abdulaziz University
     PO Box 80203 Jeddah
     Saudi Arabia
;
    'Tiekink, Edward R. T.' .
;
Department of Chemistry, University of Malaya,
50603 Kuala Lumpur, Malaysia
;
_publ_section_synopsis     .
data_I
_audit_creation_method     SHELXL-97
_chemical_name_systematic
;
<i>N</i>-(3-Aminobicyclo[2.2.1]heptan-2-yl)-4-methylbenzenesulfonamide
;
_chemical_name_common     ?
_chemical_formula_moiety     'C14 H20 N2 O2 S'
_chemical_formula_sum     'C14 H20 N2 O2 S'
_chemical_formula_iupac     'C14 H20 N2 O2 S'
_chemical_formula_weight     280.38
_chemical_melting_point     ?
_symmetry_cell_setting     monoclinic
_symmetry_space_group_name_H-M     'P 21'
_symmetry_space_group_name_Hall     'P 2yb'
loop_
    _symmetry_equiv_pos_as_xyz
    'x, y, z'
    '-x, y+1/2, -z'
_cell_length_a     10.1715(2)
_cell_length_b     6.11690(10)
_cell_length_c     11.5150(3)
_cell_angle_alpha     90.00
_cell_angle_beta     110.332(2)
_cell_angle_gamma     90.00
_cell_volume     671.80(2)
_cell_formula_units_Z     2
_cell_measurement_reflns_used     3574
_cell_measurement_theta_min     4.0909
_cell_measurement_theta_max     76.3869
_cell_measurement_temperature     100(2)
_exptl_crystal_description     prism
_exptl_crystal_colour     colourless
_exptl_crystal_size_max     0.30
_exptl_crystal_size_mid     0.20
_exptl_crystal_size_min     0.10
_exptl_crystal_density_diffrn     1.386
_exptl_crystal_density_meas     ?
_exptl_crystal_density_method     'not measured'
_exptl_crystal_F_000     300
_exptl_absorpt_coefficient_mu     2.142
_exptl_absorpt_correction_type     multi-scan
_exptl_absorpt_process_details     '(CrysAlis PRO; Agilent, 2012)'
_exptl_absorpt_correction_T_min     0.5658
_exptl_absorpt_correction_T_max     0.8143
_diffrn_ambient_temperature     100(2)
_diffrn_radiation_type     CuK\a
_diffrn_radiation_wavelength     1.54184
_diffrn_radiation_source     'SuperNova (Cu) X-ray Source'
_diffrn_radiation_monochromator     Mirror
_diffrn_measurement_device_type
                    'Agilent  SuperNova Dual diffractometer with Atlas detector'
_diffrn_measurement_method     '\w scan'
_diffrn_detector_area_resol_mean     10.4041
_diffrn_reflns_number     4721
_diffrn_reflns_av_R_equivalents     0.0135
_diffrn_reflns_av_sigmaI/netI     0.0177
_diffrn_reflns_theta_min     4.09
_diffrn_reflns_theta_max     76.58
_diffrn_reflns_theta_full     76.58
_diffrn_measured_fraction_theta_max     0.986
_diffrn_measured_fraction_theta_full     0.986
_diffrn_reflns_limit_h_min     -11
_diffrn_reflns_limit_h_max     12
_diffrn_reflns_limit_k_min     -7
_diffrn_reflns_limit_k_max     7
_diffrn_reflns_limit_l_min     -14
_diffrn_reflns_limit_l_max     12
_diffrn_standards_number     0
_diffrn_standards_interval_count     0
_diffrn_standards_interval_time     0
_diffrn_standards_decay_%     0
_reflns_number_total     2750
_reflns_number_gt     2731
_reflns_threshold_expression     I>2\s(I)
_refine_ls_structure_factor_coef     Fsqd
_refine_ls_matrix_type     full
_refine_ls_R_factor_all     0.0243
_refine_ls_R_factor_gt     0.0242
_refine_ls_wR_factor_gt     0.0658
_refine_ls_wR_factor_ref     0.0660
_refine_ls_goodness_of_fit_ref     1.031
_refine_ls_restrained_S_all     1.030
_refine_ls_number_reflns     2750
_refine_ls_number_parameters     185
_refine_ls_number_restraints     4
_refine_ls_hydrogen_treatment     mixed
_refine_ls_weighting_scheme     calc
_refine_ls_weighting_details
         'calc w=1/[\s^2^(Fo^2^)+(0.0490P)^2^+0.0858P] where P=(Fo^2^+2Fc^2^)/3'
_atom_sites_solution_hydrogens     geom
_atom_sites_solution_primary     direct
_atom_sites_solution_secondary     difmap
_refine_ls_shift/su_max     0.001
_refine_ls_shift/su_mean     0.001
_refine_diff_density_max     0.223
_refine_diff_density_min     -0.263
_refine_ls_extinction_method     none
_refine_ls_extinction_coef     ?
_refine_ls_abs_structure_details     'Flack (1983), 1217 Friedel pairs'
_refine_ls_abs_structure_Flack     -0.001(10)
loop_
    _atom_type_symbol
    _atom_type_description
    _atom_type_scat_dispersion_real
    _atom_type_scat_dispersion_imag
    _atom_type_scat_source
    'C' 'C' 0.0181 0.0091
                         'International Tables Vol C Tables 4.2.6.8 and 6.1.1.4'
    'H' 'H' 0.0000 0.0000
                         'International Tables Vol C Tables 4.2.6.8 and 6.1.1.4'
    'N' 'N' 0.0311 0.0180
                         'International Tables Vol C Tables 4.2.6.8 and 6.1.1.4'
    'O' 'O' 0.0492 0.0322
                         'International Tables Vol C Tables 4.2.6.8 and 6.1.1.4'
    'S' 'S' 0.3331 0.5567
                         'International Tables Vol C Tables 4.2.6.8 and 6.1.1.4'
_computing_data_collection     'CrysAlis PRO (Agilent, 2012)'
_computing_cell_refinement     'CrysAlis PRO (Agilent, 2012)'
_computing_data_reduction     'CrysAlis PRO (Agilent, 2012)'
_computing_structure_solution     'SHELXS97 (Sheldrick, 2008)'
_computing_structure_refinement     'SHELXL97 (Sheldrick, 2008)'
_computing_molecular_graphics
;
ORTEP-3 (Farrugia, 1997) and DIAMOND (Brandenburg, 2006)
;
_computing_publication_material     'publCIF (Westrip, 2010)'
loop_
    _atom_site_type_symbol
    _atom_site_label
    _atom_site_fract_x
    _atom_site_fract_y
    _atom_site_fract_z
    _atom_site_U_iso_or_equiv
    _atom_site_adp_type
    _atom_site_calc_flag
    _atom_site_refinement_flags
    _atom_site_occupancy
    _atom_site_symmetry_multiplicity
    _atom_site_disorder_assembly
    _atom_site_disorder_group
    S S1 0.26041(3) 0.50378(5) 0.72818(2) 0.01602(9) Uani d . 1 1 . .
    O O1 0.26695(10) 0.73734(17) 0.71708(9) 0.0218(2) Uani d . 1 1 . .
    N N1 0.52705(11) 0.5254(2) 1.10027(10) 0.0184(2) Uani d D 1 1 . .
    N N2 0.32587(11) 0.44016(18) 0.87334(10) 0.0160(2) Uani d D 1 1 . .
    O O2 0.32988(10) 0.36603(18) 0.66642(9) 0.0215(2) Uani d . 1 1 . .
    C C1 0.38324(13) 0.5685(2) 1.09495(11) 0.0168(3) Uani d . 1 1 . .
    H H1 0.3790 0.7246 1.1192 0.020 Uiso calc R 1 1 . .
    C C2 0.26899(13) 0.5369(2) 0.96230(11) 0.0153(2) Uani d . 1 1 . .
    H H2 0.2286 0.6832 0.9304 0.018 Uiso calc R 1 1 . .
    C C3 0.15457(14) 0.4000(2) 0.98927(13) 0.0190(3) Uani d . 1 1 . .
    H H3 0.0587 0.4149 0.9256 0.023 Uiso calc R 1 1 . .
    C C4 0.16743(13) 0.4842(3) 1.11857(12) 0.0224(3) Uani d . 1 1 . .
    H H4A 0.1085 0.4015 1.1559 0.027 Uiso calc R 1 1 . .
    H H4B 0.1486 0.6429 1.1196 0.027 Uiso calc R 1 1 . .
    C C5 0.32467(14) 0.4279(2) 1.17705(12) 0.0198(3) Uani d . 1 1 . .
    H H5 0.3666 0.4604 1.2676 0.024 Uiso calc R 1 1 . .
    C C6 0.32835(14) 0.1852(2) 1.14384(13) 0.0213(3) Uani d . 1 1 . .
    H H6A 0.3138 0.0901 1.2079 0.026 Uiso calc R 1 1 . .
    H H6B 0.4187 0.1470 1.1345 0.026 Uiso calc R 1 1 . .
    C C7 0.20485(14) 0.1631(2) 1.01838(13) 0.0220(3) Uani d . 1 1 . .
    H H7A 0.2373 0.1024 0.9533 0.026 Uiso calc R 1 1 . .
    H H7B 0.1296 0.0687 1.0268 0.026 Uiso calc R 1 1 . .
    C C8 0.07959(14) 0.4382(2) 0.67418(11) 0.0164(2) Uani d . 1 1 . .
    C C9 -0.01687(14) 0.6042(2) 0.66650(12) 0.0200(3) Uani d . 1 1 . .
    H H9 0.0144 0.7488 0.6912 0.024 Uiso calc R 1 1 . .
    C C10 -0.15935(14) 0.5562(2) 0.62230(12) 0.0205(3) Uani d . 1 1 . .
    H H10 -0.2253 0.6691 0.6170 0.025 Uiso calc R 1 1 . .
    C C11 -0.20671(13) 0.3446(2) 0.58568(12) 0.0185(3) Uani d . 1 1 . .
    C C12 -0.10771(14) 0.1807(2) 0.59531(12) 0.0190(3) Uani d . 1 1 . .
    H H12 -0.1387 0.0356 0.5715 0.023 Uiso calc R 1 1 . .
    C C13 0.03540(14) 0.2258(2) 0.63911(12) 0.0180(3) Uani d . 1 1 . .
    H H13 0.1017 0.1131 0.6449 0.022 Uiso calc R 1 1 . .
    C C14 -0.36173(14) 0.2973(3) 0.53354(14) 0.0244(3) Uani d . 1 1 . .
    H H14A -0.4059 0.3911 0.4615 0.037 Uiso calc R 1 1 . .
    H H14B -0.4036 0.3264 0.5969 0.037 Uiso calc R 1 1 . .
    H H14C -0.3765 0.1436 0.5083 0.037 Uiso calc R 1 1 . .
    H H1n 0.5811(16) 0.480(3) 1.1733(11) 0.025(4) Uiso d D 1 1 . .
    H H2n 0.530(2) 0.412(2) 1.0552(16) 0.033(5) Uiso d D 1 1 . .
    H H3n 0.357(2) 0.3032(19) 0.882(2) 0.035(5) Uiso d D 1 1 . .
loop_
    _atom_site_aniso_label
    _atom_site_aniso_U_11
    _atom_site_aniso_U_22
    _atom_site_aniso_U_33
    _atom_site_aniso_U_12
    _atom_site_aniso_U_13
    _atom_site_aniso_U_23
    S1 0.01351(14) 0.01864(15) 0.01503(14) -0.00197(11) 0.00386(10) -0.00003(11)
    O1 0.0213(5) 0.0204(5) 0.0199(5) -0.0048(4) 0.0026(4) 0.0027(4)
    N1 0.0138(5) 0.0199(5) 0.0187(5) -0.0012(5) 0.0021(4) 0.0008(5)
    N2 0.0140(5) 0.0182(5) 0.0151(5) 0.0023(4) 0.0040(4) 0.0002(4)
    O2 0.0177(5) 0.0296(5) 0.0185(4) 0.0000(4) 0.0081(4) -0.0028(4)
    C1 0.0169(6) 0.0155(6) 0.0161(6) 0.0013(4) 0.0032(4) -0.0005(4)
    C2 0.0141(5) 0.0153(6) 0.0160(5) 0.0026(4) 0.0046(4) 0.0002(5)
    C3 0.0133(6) 0.0223(6) 0.0217(6) 0.0008(5) 0.0064(5) 0.0013(5)
    C4 0.0201(6) 0.0266(7) 0.0240(6) 0.0055(6) 0.0122(5) 0.0031(6)
    C5 0.0196(6) 0.0226(6) 0.0176(6) 0.0041(5) 0.0069(5) 0.0024(5)
    C6 0.0198(6) 0.0204(7) 0.0259(7) 0.0021(5) 0.0106(5) 0.0057(5)
    C7 0.0180(6) 0.0197(6) 0.0306(7) -0.0037(5) 0.0113(5) 0.0006(6)
    C8 0.0151(6) 0.0188(6) 0.0141(6) -0.0009(5) 0.0036(4) 0.0007(4)
    C9 0.0195(6) 0.0174(6) 0.0216(6) -0.0002(5) 0.0053(5) -0.0012(5)
    C10 0.0178(6) 0.0217(7) 0.0216(6) 0.0033(5) 0.0063(5) 0.0020(5)
    C11 0.0155(6) 0.0247(7) 0.0146(6) -0.0006(5) 0.0041(5) 0.0001(5)
    C12 0.0189(6) 0.0183(6) 0.0177(6) -0.0022(5) 0.0037(5) -0.0010(5)
    C13 0.0171(6) 0.0182(6) 0.0175(6) 0.0023(5) 0.0046(5) -0.0003(5)
    C14 0.0154(6) 0.0326(8) 0.0238(7) -0.0015(5) 0.0049(5) -0.0024(6)
loop_
    _geom_bond_atom_site_label_1
    _geom_bond_atom_site_label_2
    _geom_bond_site_symmetry_2
    _geom_bond_distance
    _geom_bond_publ_flag
    S1 O2 . 1.4367(10) ?
    S1 O1 . 1.4380(11) ?
    S1 N2 . 1.6172(11) ?
    S1 C8 . 1.7707(13) ?
    N1 C1 . 1.4665(16) ?
    N1 H1n . 0.875(9) ?
    N1 H2n . 0.873(9) ?
    N2 C2 . 1.4649(16) ?
    N2 H3n . 0.888(9) ?
    C1 C5 . 1.5425(18) ?
    C1 C2 . 1.5771(16) ?
    C1 H1 . 1.0000 ?
    C2 C3 . 1.5502(18) ?
    C2 H2 . 1.0000 ?
    C3 C7 . 1.5347(19) ?
    C3 C4 . 1.5376(19) ?
    C3 H3 . 1.0000 ?
    C4 C5 . 1.5432(18) ?
    C4 H4A . 0.9900 ?
    C4 H4B . 0.9900 ?
    C5 C6 . 1.537(2) ?
    C5 H5 . 1.0000 ?
    C6 C7 . 1.556(2) ?
    C6 H6A . 0.9900 ?
    C6 H6B . 0.9900 ?
    C7 H7A . 0.9900 ?
    C7 H7B . 0.9900 ?
    C8 C13 . 1.3884(18) ?
    C8 C9 . 1.3930(19) ?
    C9 C10 . 1.3902(18) ?
    C9 H9 . 0.9500 ?
    C10 C11 . 1.394(2) ?
    C10 H10 . 0.9500 ?
    C11 C12 . 1.3977(19) ?
    C11 C14 . 1.5076(18) ?
    C12 C13 . 1.3925(19) ?
    C12 H12 . 0.9500 ?
    C13 H13 . 0.9500 ?
    C14 H14A . 0.9800 ?
    C14 H14B . 0.9800 ?
    C14 H14C . 0.9800 ?
loop_
    _geom_angle_atom_site_label_1
    _geom_angle_atom_site_label_2
    _geom_angle_atom_site_label_3
    _geom_angle_site_symmetry_1
    _geom_angle_site_symmetry_3
    _geom_angle
    _geom_angle_publ_flag
    O2 S1 O1 . . 119.52(6) ?
    O2 S1 N2 . . 105.89(6) ?
    O1 S1 N2 . . 108.41(6) ?
    O2 S1 C8 . . 108.84(6) ?
    O1 S1 C8 . . 105.56(6) ?
    N2 S1 C8 . . 108.23(6) ?
    C1 N1 H1n . . 112.5(12) ?
    C1 N1 H2n . . 111.1(13) ?
    H1n N1 H2n . . 100.2(18) ?
    C2 N2 S1 . . 120.32(9) ?
    C2 N2 H3n . . 120.9(14) ?
    S1 N2 H3n . . 110.2(14) ?
    N1 C1 C5 . . 117.79(10) ?
    N1 C1 C2 . . 114.02(10) ?
    C5 C1 C2 . . 102.34(10) ?
    N1 C1 H1 . . 107.4 ?
    C5 C1 H1 . . 107.4 ?
    C2 C1 H1 . . 107.4 ?
    N2 C2 C3 . . 115.36(10) ?
    N2 C2 C1 . . 112.93(10) ?
    C3 C2 C1 . . 102.95(10) ?
    N2 C2 H2 . . 108.4 ?
    C3 C2 H2 . . 108.4 ?
    C1 C2 H2 . . 108.4 ?
    C7 C3 C4 . . 101.26(11) ?
    C7 C3 C2 . . 109.72(11) ?
    C4 C3 C2 . . 101.29(10) ?
    C7 C3 H3 . . 114.4 ?
    C4 C3 H3 . . 114.4 ?
    C2 C3 H3 . . 114.4 ?
    C3 C4 C5 . . 94.26(10) ?
    C3 C4 H4A . . 112.9 ?
    C5 C4 H4A . . 112.9 ?
    C3 C4 H4B . . 112.9 ?
    C5 C4 H4B . . 112.9 ?
    H4A C4 H4B . . 110.3 ?
    C6 C5 C1 . . 109.75(11) ?
    C6 C5 C4 . . 102.60(11) ?
    C1 C5 C4 . . 99.82(10) ?
    C6 C5 H5 . . 114.4 ?
    C1 C5 H5 . . 114.4 ?
    C4 C5 H5 . . 114.4 ?
    C5 C6 C7 . . 103.51(11) ?
    C5 C6 H6A . . 111.1 ?
    C7 C6 H6A . . 111.1 ?
    C5 C6 H6B . . 111.1 ?
    C7 C6 H6B . . 111.1 ?
    H6A C6 H6B . . 109.0 ?
    C3 C7 C6 . . 102.75(11) ?
    C3 C7 H7A . . 111.2 ?
    C6 C7 H7A . . 111.2 ?
    C3 C7 H7B . . 111.2 ?
    C6 C7 H7B . . 111.2 ?
    H7A C7 H7B . . 109.1 ?
    C13 C8 C9 . . 120.92(13) ?
    C13 C8 S1 . . 120.39(10) ?
    C9 C8 S1 . . 118.69(11) ?
    C10 C9 C8 . . 119.41(13) ?
    C10 C9 H9 . . 120.3 ?
    C8 C9 H9 . . 120.3 ?
    C9 C10 C11 . . 120.88(13) ?
    C9 C10 H10 . . 119.6 ?
    C11 C10 H10 . . 119.6 ?
    C10 C11 C12 . . 118.56(12) ?
    C10 C11 C14 . . 120.16(13) ?
    C12 C11 C14 . . 121.25(13) ?
    C13 C12 C11 . . 121.36(13) ?
    C13 C12 H12 . . 119.3 ?
    C11 C12 H12 . . 119.3 ?
    C8 C13 C12 . . 118.85(12) ?
    C8 C13 H13 . . 120.6 ?
    C12 C13 H13 . . 120.6 ?
    C11 C14 H14A . . 109.5 ?
    C11 C14 H14B . . 109.5 ?
    H14A C14 H14B . . 109.5 ?
    C11 C14 H14C . . 109.5 ?
    H14A C14 H14C . . 109.5 ?
    H14B C14 H14C . . 109.5 ?
loop_
    _geom_torsion_atom_site_label_1
    _geom_torsion_atom_site_label_2
    _geom_torsion_atom_site_label_3
    _geom_torsion_atom_site_label_4
    _geom_torsion_site_symmetry_1
    _geom_torsion_site_symmetry_2
    _geom_torsion_site_symmetry_3
    _geom_torsion_site_symmetry_4
    _geom_torsion
    _geom_torsion_publ_flag
    O2 S1 N2 C2 . . . . -174.49(10) ?
    O1 S1 N2 C2 . . . . 56.10(11) ?
    C8 S1 N2 C2 . . . . -57.93(11) ?
    S1 N2 C2 C3 . . . . 93.87(12) ?
    S1 N2 C2 C1 . . . . -148.11(9) ?
    N1 C1 C2 N2 . . . . 8.26(15) ?
    C5 C1 C2 N2 . . . . -120.07(12) ?
    N1 C1 C2 C3 . . . . 133.32(11) ?
    C5 C1 C2 C3 . . . . 5.00(12) ?
    N2 C2 C3 C7 . . . . 49.21(14) ?
    C1 C2 C3 C7 . . . . -74.26(12) ?
    N2 C2 C3 C4 . . . . 155.65(10) ?
    C1 C2 C3 C4 . . . . 32.18(12) ?
    C7 C3 C4 C5 . . . . 56.71(12) ?
    C2 C3 C4 C5 . . . . -56.28(12) ?
    N1 C1 C5 C6 . . . . -58.83(14) ?
    C2 C1 C5 C6 . . . . 67.07(12) ?
    N1 C1 C5 C4 . . . . -166.13(11) ?
    C2 C1 C5 C4 . . . . -40.23(12) ?
    C3 C4 C5 C6 . . . . -53.44(12) ?
    C3 C4 C5 C1 . . . . 59.52(12) ?
    C1 C5 C6 C7 . . . . -74.78(12) ?
    C4 C5 C6 C7 . . . . 30.64(13) ?
    C4 C3 C7 C6 . . . . -39.25(12) ?
    C2 C3 C7 C6 . . . . 67.22(13) ?
    C5 C6 C7 C3 . . . . 5.12(13) ?
    O2 S1 C8 C13 . . . . 32.18(13) ?
    O1 S1 C8 C13 . . . . 161.63(11) ?
    N2 S1 C8 C13 . . . . -82.46(12) ?
    O2 S1 C8 C9 . . . . -147.16(10) ?
    O1 S1 C8 C9 . . . . -17.71(12) ?
    N2 S1 C8 C9 . . . . 98.19(11) ?
    C13 C8 C9 C10 . . . . -0.4(2) ?
    S1 C8 C9 C10 . . . . 178.91(10) ?
    C8 C9 C10 C11 . . . . 0.0(2) ?
    C9 C10 C11 C12 . . . . 0.5(2) ?
    C9 C10 C11 C14 . . . . -177.73(12) ?
    C10 C11 C12 C13 . . . . -0.68(19) ?
    C14 C11 C12 C13 . . . . 177.57(12) ?
    C9 C8 C13 C12 . . . . 0.3(2) ?
    S1 C8 C13 C12 . . . . -179.03(10) ?
    C11 C12 C13 C8 . . . . 0.3(2) ?
loop_
    _geom_hbond_atom_site_label_D
    _geom_hbond_atom_site_label_H
    _geom_hbond_atom_site_label_A
    _geom_hbond_site_symmetry_A
    _geom_hbond_distance_DH
    _geom_hbond_distance_HA
    _geom_hbond_distance_DA
    _geom_hbond_angle_DHA
    N1 H1n O1 2_647 0.880(10)
                            2.200(10)
                                    2.976(2) 148(2)
    N1 H2n N2 . 0.870(10)
                        2.39(2) 2.752(2) 105(2)
    N2 H3n N1 2_647 0.890(10)
                            2.040(10)
                                    2.907(2) 166(2)
