# Supplementary material for: N-(3-Amino­bicyclo­[2.2.1]heptan-2-yl)-4-methyl­benzene­sulfonamide
Source: Acta Crystallogr Sect E Struct Rep Online. 2012 Jun 13;68(Pt 7):o2032. doi: 10.1107/S1600536812025421 (PMC3393301; doi:10.1107/S1600536812025421)
Supplement: Supplementary file 2 [file e-68-o2032-Isup2.hkl]

# 
# h,k,l, Fc-squared, Fo-squared, sigma(Fo-squared) and status flag 
# 
data_I
_shelx_title '  P21  1217 Friedel pairs' 
_shelx_refln_list_code          4 
_shelx_F_calc_maximum       65.70 
_exptl_crystal_F_000       300.00 
_reflns_d_resolution_high  0.7925 
 
loop_ 
 _symmetry_equiv_pos_as_xyz 
 'x, y, z' 
 '-x, y+1/2, -z' 
 
_cell_length_a    10.1715 
_cell_length_b     6.1169 
_cell_length_c    11.5150 
_cell_angle_alpha  90.000 
_cell_angle_beta  110.332 
_cell_angle_gamma  90.000 
 
_shelx_F_squared_multiplier     1.000 
 
loop_ 
 _refln_index_h 
 _refln_index_k 
 _refln_index_l 
 _refln_F_squared_calc 
 _refln_F_squared_meas 
 _refln_F_squared_sigma 
 _refln_observed_status 
   1  -7   0       13.25       14.11      0.91 o 
   2  -7   0       11.08       10.19      0.54 o 
   3  -7   0       48.97       48.38      1.03 o 
   4  -7   0        7.80        6.81      0.36 o 
   0  -6   0      138.27      128.58      3.40 o 
   1  -6   0       14.30       15.39      0.83 o 
   2  -6   0      186.47      190.34      2.36 o 
   3  -6   0       70.18       61.88      1.43 o 
   4  -6   0      106.09      113.36      2.11 o 
   5  -6   0        8.34        7.29      0.54 o 
   6  -6   0       58.21       61.23      1.26 o 
   7  -6   0       17.08       18.02      0.82 o 
   1  -5   0       37.93       41.92      0.91 o 
   2  -5   0      188.13      192.68      2.16 o 
   3  -5   0      384.00      351.84      4.33 o 
   4  -5   0        0.61        0.27      0.41 o 
   5  -5   0      282.40      285.85      3.67 o 
   6  -5   0       56.79       54.33      1.30 o 
   7  -5   0      353.35      337.94      3.79 o 
   8  -5   0      123.84      120.32      2.43 o 
   9  -5   0       47.01       42.33      1.14 o 
   0  -4   0      312.50      338.96      5.78 o 
   1  -4   0      108.57      101.38      1.88 o 
   2  -4   0      177.93      183.76      3.79 o 
   3  -4   0       31.16       26.62      1.30 o 
   4  -4   0      477.84      447.66      4.98 o 
   5  -4   0      219.54      206.25      2.12 o 
   6  -4   0      294.06      267.16      5.16 o 
   7  -4   0       68.25       73.79      2.18 o 
   8  -4   0      284.46      285.30      4.80 o 
   9  -4   0      283.50      301.72      5.24 o 
  10  -4   0      155.46      162.63      2.78 o 
   1  -3   0     2196.36     2268.54     27.14 o 
   2  -3   0       30.21       38.24      1.32 o 
   3  -3   0      648.72      655.85      9.06 o 
   4  -3   0      126.79      132.70      2.92 o 
   5  -3   0      281.47      255.96      4.66 o 
   6  -3   0      228.38      224.29      2.22 o 
   7  -3   0      152.13      142.82      2.74 o 
   8  -3   0       52.44       53.92      1.39 o 
   9  -3   0       23.42       22.15      1.22 o 
  10  -3   0       19.06       20.52      0.96 o 
  11  -3   0       93.02       95.19      1.87 o 
   1  -2   0      265.78      238.43      4.95 o 
   2  -2   0      347.15      351.16      3.70 o 
   3  -2   0      260.89      268.35      2.34 o 
   4  -2   0      275.36      266.24      3.58 o 
   5  -2   0      224.53      238.37      5.14 o 
   7  -2   0      155.53      160.85      2.60 o 
   8  -2   0      162.37      167.34      2.76 o 
   9  -2   0      160.19      164.55      3.97 o 
  10  -2   0      109.48      112.17      2.87 o 
  11  -2   0       61.01       67.50      1.73 o 
   2  -1   0      196.60      197.71      1.64 o 
   3  -1   0      459.49      412.92      5.17 o 
   4  -1   0     1439.51     1436.35     10.12 o 
   5  -1   0       92.60       88.86      2.25 o 
   6  -1   0      141.19      139.92      2.99 o 
   8  -1   0       79.83       88.12      1.96 o 
   9  -1   0       23.51       28.48      1.21 o 
  10  -1   0      176.26      180.17      4.19 o 
  11  -1   0      296.05      290.63     15.68 o 
   1   0   0       18.34       17.49      0.30 o 
   3   0   0      808.75      763.18      6.78 o 
   4   0   0       49.23       37.49      1.57 o 
   5   0   0      159.83      153.98      2.21 o 
   6   0   0       72.84       80.78      2.16 o 
   7   0   0        3.89        4.28      0.58 o 
   8   0   0       81.75       74.86      1.36 o 
   9   0   0       21.72       28.54      1.02 o 
  10   0   0      140.89      149.68      2.54 o 
  11   0   0       62.21       70.98      1.38 o 
   2   1   0      201.49      196.72      3.95 o 
   3   1   0      487.42      443.61      4.31 o 
   4   1   0     1423.81     1441.17     12.56 o 
   5   1   0      129.89      131.50      2.79 o 
   6   1   0      143.65      138.09      3.10 o 
   7   1   0     1022.29      952.02     13.11 o 
   8   1   0       80.67       87.91      1.52 o 
   9   1   0       30.82       36.59      0.95 o 
  10   1   0      193.61      198.26      2.31 o 
  11   1   0      285.34      293.01      4.96 o 
   0   2   0     1462.67     1389.84     16.64 o 
   1   2   0      262.06      238.21      2.54 o 
   2   2   0      305.05      305.54      3.11 o 
   3   2   0      252.01      257.59      2.75 o 
   4   2   0      325.90      301.80      4.99 o 
   5   2   0      214.57      222.70      4.25 o 
   6   2   0      129.37      139.13      3.31 o 
   7   2   0      165.20      168.05      1.94 o 
   8   2   0      192.77      202.84      3.51 o 
   9   2   0      164.74      162.43      2.67 o 
  10   2   0       99.19       95.61      2.44 o 
  11   2   0       67.74       72.81      1.89 o 
   1   3   0     2082.04     2234.01     32.24 o 
   2   3   0       32.43       40.29      0.95 o 
   3   3   0      648.69      657.31      9.42 o 
   4   3   0      117.76      122.57      3.01 o 
   5   3   0      313.23      307.26      5.67 o 
   6   3   0      214.96      210.32      3.35 o 
   7   3   0      180.72      172.17      2.36 o 
   8   3   0       58.39       59.95      2.07 o 
   9   3   0       21.97       22.57      0.90 o 
  10   3   0       20.47       19.53      0.96 o 
  11   3   0       77.99       76.32      1.56 o 
   0   4   0      277.54      319.48      5.49 o 
   1   4   0      110.55      105.83      4.05 o 
   2   4   0      163.91      165.93      3.72 o 
   4   4   0      489.66      481.03      5.66 o 
   5   4   0      206.87      197.23      2.51 o 
   6   4   0      297.39      279.83      3.07 o 
   7   4   0       71.44       75.91      2.54 o 
   8   4   0      311.35      317.28      5.64 o 
   9   4   0      297.82      307.72      5.05 o 
  10   4   0      157.29      152.05      4.96 o 
   1   5   0       43.09       44.50      0.95 o 
   2   5   0      192.62      197.57      4.83 o 
   3   5   0      413.21      374.78     19.24 o 
   4   5   0        1.40        1.87      0.64 o 
   5   5   0      289.30      297.06      5.62 o 
   6   5   0       55.56       53.50      1.37 o 
   7   5   0      372.64      360.38      4.04 o 
   8   5   0      129.08      132.92      2.74 o 
   9   5   0       50.99       46.10      1.13 o 
   0   6   0      164.00      159.78      3.69 o 
   1   6   0       14.43       16.26      0.84 o 
   2   6   0      194.54      199.23      4.43 o 
   3   6   0       68.77       60.21      2.21 o 
   4   6   0      112.71      123.36      3.12 o 
   5   6   0       10.63       10.49      0.58 o 
   6   6   0       57.75       60.64      1.17 o 
   7   6   0       21.27       21.10      0.79 o 
   1   7   0       13.21       13.34      0.79 o 
   2   7   0       10.04        9.93      0.71 o 
   3   7   0       44.10       44.57      1.40 o 
   4   7   0        9.38        8.52      0.56 o 
   5   7   0       24.45       23.09      0.69 o 
  -5  -7   1       10.56       10.85      0.52 o 
  -4  -7   1       35.38       39.52      0.85 o 
  -3  -7   1       26.73       25.80      0.75 o 
  -2  -7   1       10.37       11.19      0.48 o 
  -1  -7   1       72.06       79.35      1.66 o 
   0  -7   1       58.25       66.00      1.06 o 
   1  -7   1       13.43       14.53      0.95 o 
   2  -7   1      179.20      182.39      2.38 o 
   3  -7   1       43.03       45.60      0.94 o 
   4  -7   1       87.45       89.13      1.91 o 
  -7  -6   1       37.32       38.35      1.24 o 
  -6  -6   1       26.93       27.48      0.64 o 
  -5  -6   1       38.59       38.79      0.86 o 
  -4  -6   1       25.78       25.88      0.76 o 
  -3  -6   1       46.16       45.00      1.27 o 
  -2  -6   1      106.11      102.83      1.67 o 
  -1  -6   1       38.23       41.19      1.31 o 
   0  -6   1        4.85        3.31      0.47 o 
   1  -6   1       62.59       67.16      1.66 o 
   2  -6   1        7.38        7.15      0.60 o 
   3  -6   1       96.09       88.33      1.85 o 
   4  -6   1       40.17       40.84      1.18 o 
   5  -6   1       67.26       66.09      1.39 o 
   6  -6   1        8.33        7.12      0.66 o 
   7  -6   1       35.69       34.31      1.02 o 
  -9  -5   1       36.33       38.51      1.17 o 
  -8  -5   1       73.32       73.24      1.74 o 
  -7  -5   1        4.97        6.36      0.48 o 
  -6  -5   1      103.20       95.65      1.85 o 
  -5  -5   1       26.40       27.92      1.01 o 
  -4  -5   1      120.63      110.20      2.90 o 
  -3  -5   1       14.96       11.80      0.58 o 
  -2  -5   1      532.24      544.00      4.37 o 
  -1  -5   1      195.88      181.70      2.06 o 
   0  -5   1       79.84       75.55      1.51 o 
   1  -5   1       48.95       44.58      0.93 o 
   2  -5   1      649.76      582.38     16.75 o 
   3  -5   1       43.53       47.81      1.93 o 
   4  -5   1      101.59       99.32      2.78 o 
   5  -5   1       43.95       44.66      2.02 o 
   6  -5   1      317.53      314.35      3.92 o 
   7  -5   1       96.27       93.43      2.45 o 
   8  -5   1       49.67       46.95      1.35 o 
 -10  -4   1       70.55       71.34      1.73 o 
  -9  -4   1      106.60      106.28      2.39 o 
  -8  -4   1      261.60      262.09      4.78 o 
  -7  -4   1      109.65      108.18      2.06 o 
  -6  -4   1      137.46      141.81      2.00 o 
  -5  -4   1      743.67      737.72      5.34 o 
  -4  -4   1       35.19       35.00      1.08 o 
  -3  -4   1      277.97      282.77      5.11 o 
  -2  -4   1      281.05      281.99      5.01 o 
  -1  -4   1      586.46      567.85     14.91 o 
   0  -4   1       82.24       87.21      1.72 o 
   1  -4   1      195.41      178.36      2.65 o 
   2  -4   1       56.61       55.45      1.88 o 
   3  -4   1      270.05      258.06      4.81 o 
   4  -4   1       64.23       64.79      2.11 o 
   5  -4   1      566.33      550.14      8.46 o 
   6  -4   1      401.78      388.55      6.57 o 
   8  -4   1       45.62       47.08      1.93 o 
   9  -4   1      214.89      230.03      4.18 o 
 -11  -3   1       18.50       18.59      0.69 o 
 -10  -3   1       56.51       65.14      1.92 o 
  -9  -3   1      219.36      237.95      3.28 o 
  -8  -3   1      176.49      172.16      2.80 o 
  -7  -3   1      104.56      108.66      1.51 o 
  -6  -3   1      745.01      721.20      5.97 o 
  -5  -3   1      379.29      359.17      5.90 o 
  -4  -3   1      361.30      333.11      5.43 o 
  -3  -3   1       43.67       39.17      1.37 o 
  -2  -3   1       99.22       98.07      2.24 o 
  -1  -3   1      681.45      733.58      9.75 o 
   0  -3   1       61.30       65.54      1.25 o 
   1  -3   1       68.10       72.00      1.88 o 
   2  -3   1      393.55      371.52      5.66 o 
   3  -3   1       29.87       30.57      1.21 o 
   4  -3   1       68.72       63.54      1.89 o 
   5  -3   1       71.87       71.91      2.11 o 
   6  -3   1      325.05      307.74      4.36 o 
   7  -3   1      217.57      218.40      3.75 o 
   8  -3   1      123.81      131.36      3.26 o 
   9  -3   1        3.44        4.36      0.57 o 
  10  -3   1      107.34      115.74      2.62 o 
 -11  -2   1       54.44       55.85      1.70 o 
 -10  -2   1       66.73       68.88      2.30 o 
  -9  -2   1       44.45       42.71      2.00 o 
  -8  -2   1      131.59      131.69      2.42 o 
  -7  -2   1      219.78      209.01      3.37 o 
  -6  -2   1      229.61      250.42      4.55 o 
  -5  -2   1      369.41      356.46      3.97 o 
  -4  -2   1      359.91      385.77      4.05 o 
  -3  -2   1      474.41      484.19      4.70 o 
  -2  -2   1      448.47      416.10      5.68 o 
  -1  -2   1      581.69      528.13      6.87 o 
   0  -2   1     1439.27     1401.90     16.18 o 
   1  -2   1     1311.82     1306.24     10.96 o 
   2  -2   1       86.87       92.32      1.29 o 
   3  -2   1       55.33       53.87      3.07 o 
   4  -2   1       65.29       77.79      3.01 o 
   5  -2   1      351.61      341.87      7.21 o 
   6  -2   1       45.67       46.80      1.86 o 
   7  -2   1      415.90      401.76      5.97 o 
   8  -2   1       13.80       10.97      0.69 o 
   9  -2   1       10.26        9.35      0.60 o 
  10  -2   1       43.55       47.90      1.67 o 
  11  -2   1       31.61       29.94      1.00 o 
 -12  -1   1      113.19      121.67      2.21 o 
 -11  -1   1        4.30        4.68      0.62 o 
 -10  -1   1      106.63      105.27      2.03 o 
  -9  -1   1        0.32        1.91      0.38 o 
  -8  -1   1      552.49      537.09      6.09 o 
  -7  -1   1      182.74      187.00      3.92 o 
  -6  -1   1       36.74       37.56      1.46 o 
  -5  -1   1      767.40      768.71     10.31 o 
  -4  -1   1     1024.48     1005.78     24.14 o 
  -3  -1   1      390.16      367.18      3.98 o 
  -2  -1   1     1426.75     1262.87     14.97 o 
  -1  -1   1     3351.33     3028.81     40.94 o 
   0  -1   1     1962.86     1761.17     20.15 o 
   1  -1   1      907.17      849.46      7.13 o 
   2  -1   1     1547.12     1432.63      9.71 o 
   3  -1   1      626.71      634.61      6.87 o 
   4  -1   1      593.79      605.63      5.76 o 
   5  -1   1      139.18      151.34      6.87 o 
   6  -1   1      291.34      295.44      5.61 o 
   7  -1   1       78.91       83.72      1.84 o 
   8  -1   1       67.37       63.06      1.79 o 
   9  -1   1       42.84       43.27      1.34 o 
  10  -1   1       56.85       53.18      1.33 o 
  11  -1   1       86.24       82.01      1.72 o 
 -11   0   1       57.77       61.28      1.49 o 
 -10   0   1       96.29      100.30      1.72 o 
  -9   0   1      269.67      249.82      3.56 o 
  -8   0   1       79.05       85.23      1.58 o 
  -7   0   1      292.36      255.89      4.87 o 
  -6   0   1      666.20      679.44      9.58 o 
  -5   0   1     2191.33     2161.36     25.98 o 
  -4   0   1      673.80      679.65      8.86 o 
  -3   0   1      261.66      237.96      3.50 o 
  -2   0   1       17.07       16.84      0.54 o 
   0   0   1      340.65      312.63      2.70 o 
   1   0   1       71.52       67.70      1.51 o 
   2   0   1     1011.80      971.93      8.21 o 
   3   0   1     1954.29     1897.41     15.85 o 
   4   0   1      779.68      840.11     11.68 o 
   5   0   1     1189.69     1168.25     26.77 o 
   6   0   1       25.33       24.40      1.51 o 
   7   0   1       93.75       96.50      1.97 o 
   8   0   1        1.03        1.13      0.26 o 
   9   0   1       53.08       57.31      1.57 o 
  10   0   1      100.97      110.99      2.05 o 
  11   0   1      173.00      172.84      3.21 o 
 -12   1   1      117.03      110.10      1.99 o 
 -11   1   1        6.58        6.89      0.44 o 
 -10   1   1      111.44      109.63      1.61 o 
  -9   1   1        1.30        2.16      0.31 o 
  -8   1   1      583.02      546.98      3.84 o 
  -7   1   1      202.36      198.43      4.18 o 
  -6   1   1       46.32       45.75      1.66 o 
  -5   1   1      747.49      784.94     10.54 o 
  -4   1   1     1109.88     1170.70     14.57 o 
  -3   1   1      396.11      379.62      5.28 o 
  -2   1   1     1487.40     1419.66     16.75 o 
  -1   1   1     3382.80     3196.75     36.54 o 
   0   1   1     1950.59     1807.27     12.28 o 
   1   1   1      915.41      859.29      8.83 o 
   2   1   1     1604.83     1493.60     24.85 o 
   3   1   1      629.23      629.56      4.75 o 
   4   1   1      622.45      609.54      5.94 o 
   5   1   1      146.25      154.92      2.30 o 
   6   1   1      293.39      288.93      5.04 o 
   7   1   1       88.75       91.00      1.50 o 
   8   1   1       53.72       51.78      1.15 o 
   9   1   1       48.89       50.87      1.11 o 
  10   1   1       58.93       57.18      2.06 o 
  11   1   1       90.08      100.07      2.27 o 
 -11   2   1       54.47       54.13      1.72 o 
 -10   2   1       82.67       82.05      2.25 o 
  -9   2   1       42.94       41.68      1.53 o 
  -8   2   1      140.92      136.78      2.04 o 
  -7   2   1      194.17      183.11      2.20 o 
  -6   2   1      217.83      231.54      4.57 o 
  -5   2   1      370.00      345.15      5.74 o 
  -4   2   1      334.92      380.87      8.92 o 
  -3   2   1      534.65      554.04      5.56 o 
  -2   2   1      429.66      399.66      3.94 o 
  -1   2   1      601.76      544.75      5.05 o 
   0   2   1     1433.92     1478.47     12.50 o 
   1   2   1     1176.28     1214.00     10.37 o 
   2   2   1       87.45       93.84      1.20 o 
   3   2   1       79.53       76.68      1.97 o 
   4   2   1       62.67       74.43      2.05 o 
   5   2   1      404.80      383.29      6.26 o 
   6   2   1       50.52       50.95      1.88 o 
   7   2   1      464.04      444.79      4.94 o 
   8   2   1       14.60       12.17      0.73 o 
   9   2   1       18.19       17.63      1.15 o 
  10   2   1       41.27       42.37      1.11 o 
  11   2   1       22.39       22.23      0.88 o 
 -11   3   1       16.55       16.90      0.78 o 
 -10   3   1       68.71       77.96      2.05 o 
  -9   3   1      216.26      231.52      3.29 o 
  -8   3   1      178.32      173.26      2.38 o 
  -7   3   1       97.71      101.36      1.74 o 
  -6   3   1      711.31      699.12      6.05 o 
  -5   3   1      364.25      356.07      6.22 o 
  -4   3   1      371.61      356.48      6.01 o 
  -3   3   1       41.09       37.60      1.27 o 
  -2   3   1       86.92       81.28      1.46 o 
  -1   3   1      670.47      716.00      6.96 o 
   0   3   1       35.98       40.56      0.96 o 
   1   3   1       69.72       81.73      2.12 o 
   2   3   1      335.26      320.59      5.43 o 
   3   3   1       29.49       31.47      1.40 o 
   4   3   1       57.46       50.38      1.32 o 
   5   3   1       67.52       67.49      2.30 o 
   6   3   1      308.61      294.49      4.54 o 
   7   3   1      231.37      232.61      3.46 o 
   8   3   1      123.43      125.87      3.24 o 
   9   3   1        3.80        4.30      0.63 o 
  10   3   1       96.75      101.53      1.59 o 
 -10   4   1       69.28       65.24      1.55 o 
  -9   4   1      115.24      117.29      2.72 o 
  -8   4   1      237.36      245.24      3.42 o 
  -7   4   1      111.57      107.99      1.78 o 
  -6   4   1      121.80      124.79      1.86 o 
  -5   4   1      747.72      758.49     10.64 o 
  -4   4   1       29.28       29.53      1.12 o 
  -3   4   1      288.36      288.46      5.34 o 
  -2   4   1      295.72      308.95      5.34 o 
  -1   4   1      575.42      588.47      6.18 o 
   0   4   1       86.08       91.03      1.73 o 
   1   4   1      189.06      171.59      3.84 o 
   2   4   1       57.00       59.45      2.14 o 
   3   4   1      279.34      270.39      5.34 o 
   4   4   1       66.07       68.21      1.64 o 
   5   4   1      532.24      507.29      7.98 o 
   6   4   1      417.35      408.76      4.83 o 
   7   4   1      151.56      152.84      3.62 o 
   8   4   1       48.33       47.36      1.74 o 
   9   4   1      200.97      203.54      2.50 o 
  -9   5   1       40.44       41.31      1.17 o 
  -8   5   1       80.44       85.67      2.19 o 
  -7   5   1        4.47        5.11      0.45 o 
  -6   5   1       83.56       79.04      2.38 o 
  -5   5   1       22.68       22.45      1.42 o 
  -4   5   1      111.24      109.79      2.71 o 
  -3   5   1       12.44       10.62      0.80 o 
  -2   5   1      541.65      515.61     23.90 o 
  -1   5   1      190.14      174.99      2.86 o 
   0   5   1       93.36       85.47      3.47 o 
   1   5   1       47.72       43.30      2.94 o 
   2   5   1      700.44      661.27      6.97 o 
   3   5   1       42.94       46.76      1.99 o 
   4   5   1      116.80      115.14      3.16 o 
   5   5   1       45.76       44.58      1.28 o 
   6   5   1      327.38      321.38      3.90 o 
   7   5   1      104.87      102.60      1.63 o 
   8   5   1       47.09       47.97      1.39 o 
  -7   6   1       30.86       29.19      1.86 o 
  -6   6   1       23.95       26.05      0.80 o 
  -5   6   1       49.55       51.11      1.81 o 
  -4   6   1       26.20       26.97      1.47 o 
  -3   6   1       56.39       55.78      2.22 o 
  -2   6   1      108.33      110.51      2.26 o 
  -1   6   1       53.52       57.55      1.21 o 
   0   6   1        4.10        3.02      0.40 o 
   1   6   1       54.07       58.13      2.11 o 
   2   6   1        7.53        8.71      0.94 o 
   3   6   1       97.41       90.67      2.66 o 
   4   6   1       40.79       41.63      1.12 o 
   5   6   1       74.43       73.56      1.39 o 
   6   6   1       10.00        8.39      0.39 o 
  -5   7   1        8.90        9.44      0.48 o 
  -4   7   1       28.44       30.72      2.96 o 
  -3   7   1       23.69       23.17      1.04 o 
  -2   7   1       16.32       16.07      0.88 o 
  -1   7   1       73.24       82.08      2.02 o 
   0   7   1       51.36       57.18      1.03 o 
   1   7   1       13.29       14.76      0.79 o 
   2   7   1      185.60      191.42      3.38 o 
   3   7   1       43.59       48.07      1.38 o 
   4   7   1       81.31       86.28      1.76 o 
  -5  -7   2       27.35       31.94      0.93 o 
  -4  -7   2       18.94       18.77      1.80 o 
  -3  -7   2       55.47       55.36      0.97 o 
  -2  -7   2       12.80       13.00      0.53 o 
  -1  -7   2      152.55      163.12      1.81 o 
   0  -7   2       32.73       35.99      1.20 o 
   1  -7   2       65.33       71.44      1.28 o 
   2  -7   2       15.13       15.84      0.77 o 
   3  -7   2       78.93       82.67      1.91 o 
   4  -7   2       52.36       54.27      1.25 o 
  -7  -6   2       30.60       31.64      0.72 o 
  -6  -6   2       30.30       30.01      0.70 o 
  -5  -6   2       10.09       10.54      0.50 o 
  -4  -6   2       95.49       95.69      1.85 o 
  -3  -6   2       68.55       63.12      1.26 o 
  -2  -6   2       98.63      105.90      1.69 o 
  -1  -6   2       28.38       27.89      1.05 o 
   0  -6   2        9.79       10.25      0.69 o 
   1  -6   2        5.94        5.84      0.54 o 
   2  -6   2      188.37      186.95      4.28 o 
   3  -6   2       35.55       31.62      1.08 o 
   4  -6   2       66.03       64.97      1.39 o 
   5  -6   2       37.50       40.50      1.53 o 
   6  -6   2       80.18       80.42      1.90 o 
  -9  -5   2       59.76       64.83      1.59 o 
  -8  -5   2       64.93       65.01      1.78 o 
  -7  -5   2       48.85       52.01      1.99 o 
  -6  -5   2       27.00       25.12      0.76 o 
  -5  -5   2       68.69       70.52      1.66 o 
  -4  -5   2       24.74       24.16      1.00 o 
  -3  -5   2      437.57      428.69      5.20 o 
  -2  -5   2       98.75       96.13      1.45 o 
  -1  -5   2      143.49      146.51      2.46 o 
   0  -5   2      176.54      183.47      2.36 o 
   1  -5   2      490.16      482.03      4.52 o 
   2  -5   2       51.28       51.75      1.44 o 
   3  -5   2        2.25        2.67      0.49 o 
   4  -5   2       42.03       38.64      1.18 o 
   5  -5   2       54.52       54.65      1.38 o 
   6  -5   2       64.71       60.38      2.10 o 
   7  -5   2       59.59       63.95      1.90 o 
   8  -5   2       29.16       27.48      1.52 o 
 -10  -4   2       37.78       41.77      1.28 o 
  -9  -4   2      140.23      142.33      3.04 o 
  -8  -4   2        0.50        0.24      0.39 o 
  -7  -4   2      214.36      207.36      3.21 o 
  -6  -4   2      444.59      453.12      4.36 o 
  -5  -4   2      139.20      139.45      1.96 o 
  -4  -4   2      257.79      261.44      3.47 o 
  -3  -4   2      119.18      123.51      2.97 o 
  -2  -4   2     1101.81     1049.71     13.95 o 
  -1  -4   2      226.40      235.60      3.18 o 
   0  -4   2      422.72      411.39      4.69 o 
   1  -4   2       43.57       43.92      1.55 o 
   2  -4   2       82.09       76.69      1.60 o 
   3  -4   2      142.56      134.54      3.89 o 
   4  -4   2      158.37      148.79      2.72 o 
   5  -4   2       46.49       47.92      1.37 o 
   6  -4   2       66.10       62.73      2.50 o 
   7  -4   2       50.53       48.28      2.09 o 
   8  -4   2      263.20      279.15      5.21 o 
   9  -4   2       20.58       21.13      0.96 o 
 -11  -3   2       33.42       34.74      1.11 o 
 -10  -3   2       52.28       59.02      1.91 o 
  -9  -3   2       24.50       27.24      1.01 o 
  -8  -3   2       92.69      102.35      1.76 o 
  -7  -3   2       77.60       79.59      1.50 o 
  -6  -3   2      303.14      299.82      2.71 o 
  -5  -3   2       66.10       63.70      1.97 o 
  -4  -3   2      200.41      196.47      3.73 o 
  -3  -3   2      409.73      404.99      6.12 o 
  -2  -3   2      563.14      588.83      8.12 o 
  -1  -3   2      148.48      147.24      2.86 o 
   0  -3   2      332.05      345.31      3.75 o 
   1  -3   2      149.16      165.48      3.17 o 
   2  -3   2       15.85       17.89      0.90 o 
   3  -3   2       48.01       52.50      1.62 o 
   4  -3   2      120.70      117.10      2.69 o 
   5  -3   2      542.94      509.78      5.69 o 
   6  -3   2       95.03       93.92      2.59 o 
   7  -3   2      135.34      140.63      3.36 o 
   8  -3   2       35.36       37.26      1.52 o 
   9  -3   2      180.96      188.04      3.98 o 
  10  -3   2        7.57        7.04      0.55 o 
 -12  -2   2        3.60        4.16      0.35 o 
 -11  -2   2       47.44       51.54      1.72 o 
 -10  -2   2       18.72       17.06      1.23 o 
  -9  -2   2       42.57       33.76      1.18 o 
  -8  -2   2       66.88       67.47      1.41 o 
  -7  -2   2      178.30      186.66      2.53 o 
  -6  -2   2      240.62      241.67      4.65 o 
  -5  -2   2      105.83      114.43      4.34 o 
  -4  -2   2      132.87      136.26      1.95 o 
  -3  -2   2       22.82       18.78      0.92 o 
  -2  -2   2      990.43      930.14     11.48 o 
  -1  -2   2       28.13       34.62      0.98 o 
   0  -2   2      225.10      200.29      2.92 o 
   1  -2   2       19.65       20.46      0.59 o 
   2  -2   2       34.21       32.59      0.73 o 
   3  -2   2       86.76      103.42      1.56 o 
   4  -2   2       37.44       42.46      1.02 o 
   5  -2   2       36.40       38.54      1.64 o 
   6  -2   2      170.19      160.86      2.95 o 
   7  -2   2      318.30      309.36      5.61 o 
   8  -2   2       26.07       28.84      1.08 o 
   9  -2   2       31.03       31.44      1.01 o 
  10  -2   2       71.54       65.68      4.24 o 
 -12  -1   2       61.71       66.31      1.62 o 
 -11  -1   2        7.79        7.42      0.78 o 
 -10  -1   2       67.34       77.40      2.63 o 
  -9  -1   2       96.53       93.55      3.05 o 
  -8  -1   2      228.17      231.09      2.61 o 
  -7  -1   2      125.04      126.76      3.21 o 
  -6  -1   2      108.79      118.48      2.88 o 
  -5  -1   2      921.88      917.19     12.16 o 
  -4  -1   2      129.60      123.79      1.79 o 
  -3  -1   2     2019.82     1921.50     23.30 o 
  -2  -1   2      637.66      649.82      5.71 o 
  -1  -1   2      878.91      817.04      6.92 o 
   0  -1   2     3499.30     2976.79     34.10 o 
   1  -1   2      849.88      773.87      6.62 o 
   2  -1   2      296.55      295.35      2.25 o 
   3  -1   2      115.27      113.41      2.17 o 
   4  -1   2      349.66      369.87      5.94 o 
   5  -1   2       83.12       82.21      2.49 o 
   6  -1   2       56.43       66.19      2.40 o 
   7  -1   2      139.76      135.82      2.07 o 
   8  -1   2       55.67       50.28      1.49 o 
   9  -1   2      155.14      150.49      4.66 o 
  10  -1   2        4.01        4.52      0.42 o 
 -12   0   2      179.92      188.13      3.10 o 
 -11   0   2      146.00      162.88      1.92 o 
 -10   0   2       65.59       69.01      3.23 o 
  -9   0   2        1.42        1.29      0.38 o 
  -8   0   2        0.38        0.96      0.35 o 
  -7   0   2      168.80      166.26      3.75 o 
  -6   0   2      502.86      509.46      7.70 o 
  -5   0   2      374.44      379.07      5.82 o 
  -4   0   2       22.35       13.88      0.73 o 
  -3   0   2     1842.42     1821.39     21.51 o 
  -2   0   2        8.85       14.26      0.54 o 
  -1   0   2      202.63      214.10      2.84 o 
   0   0   2       83.68       80.55      1.34 o 
   1   0   2      297.11      293.32      2.71 o 
   2   0   2      989.16      945.09      6.52 o 
   3   0   2     1066.78     1106.33      9.61 o 
   4   0   2     2301.52     2444.99     20.58 o 
   5   0   2      405.82      446.62      7.25 o 
   6   0   2       83.44       78.30      2.63 o 
   7   0   2       58.76       64.67      1.34 o 
   8   0   2      128.87      128.15      2.63 o 
   9   0   2       22.70       22.54      0.96 o 
  10   0   2       70.36       77.44      2.30 o 
  11   0   2       18.98       22.05      0.85 o 
 -12   1   2       61.39       58.87      1.41 o 
 -11   1   2        4.10        3.67      0.44 o 
 -10   1   2       78.87       82.51      1.77 o 
  -9   1   2       77.67       70.72      1.38 o 
  -8   1   2      265.99      259.46      2.58 o 
  -7   1   2      107.43      120.80      3.12 o 
  -6   1   2      132.57      140.77      3.18 o 
  -5   1   2      975.81     1029.00     13.34 o 
  -4   1   2      121.66      116.69      2.39 o 
  -3   1   2     2115.41     2036.73     24.03 o 
  -2   1   2      598.25      608.32      7.61 o 
  -1   1   2      837.79      791.57      9.39 o 
   0   1   2     3463.41     3150.48     36.26 o 
   1   1   2      864.02      778.55      6.76 o 
   2   1   2      302.85      298.07      6.01 o 
   3   1   2      154.06      150.44      1.96 o 
   4   1   2      350.27      378.45      4.11 o 
   5   1   2       93.56       91.13      1.70 o 
   6   1   2       58.02       63.33      1.47 o 
   7   1   2      174.15      164.71      2.18 o 
   8   1   2       55.81       47.64      1.10 o 
   9   1   2      175.64      171.81      3.05 o 
  10   1   2        5.57        6.59      0.72 o 
  11   1   2      118.25      124.34      2.31 o 
 -12   2   2        5.56        6.33      0.42 o 
 -11   2   2       41.58       44.49      1.55 o 
 -10   2   2       27.11       24.71      0.88 o 
  -9   2   2       48.18       40.00      1.02 o 
  -8   2   2       74.40       74.30      1.25 o 
  -7   2   2      196.53      207.90      2.60 o 
  -6   2   2      254.47      262.68      4.97 o 
  -5   2   2       92.16      100.55      2.55 o 
  -4   2   2      160.50      177.26      3.38 o 
  -3   2   2       24.06       21.15      0.64 o 
  -2   2   2      907.93      861.65      7.70 o 
  -1   2   2       22.26       27.47      1.01 o 
   0   2   2      202.24      161.64     18.93 o 
   1   2   2       23.18       25.11      0.58 o 
   2   2   2       57.21       58.27      1.44 o 
   3   2   2       89.84      105.52      1.70 o 
   4   2   2       19.19       22.97      0.64 o 
   5   2   2       36.04       36.17      1.50 o 
   6   2   2      130.99      129.95      2.17 o 
   7   2   2      318.54      317.13      4.21 o 
   8   2   2       35.79       38.26      1.73 o 
   9   2   2       35.16       38.17      1.17 o 
  10   2   2       79.24       76.30      5.05 o 
 -11   3   2       37.58       31.11      0.86 o 
 -10   3   2       53.11       58.33      1.51 o 
  -9   3   2       26.73       29.61      1.19 o 
  -8   3   2      100.71      110.25      1.84 o 
  -7   3   2       65.81       67.39      1.41 o 
  -6   3   2      278.44      282.08      3.90 o 
  -5   3   2       68.82       68.80      2.24 o 
  -4   3   2      177.02      179.16      2.56 o 
  -3   3   2      376.53      384.44      4.75 o 
  -2   3   2      534.56      579.02      8.29 o 
  -1   3   2      117.62      116.44      2.69 o 
   0   3   2      340.76      347.78      5.65 o 
   1   3   2      108.87      121.39      2.89 o 
   2   3   2       14.75       17.71      1.08 o 
   3   3   2       38.24       44.61      1.75 o 
   4   3   2      122.81      123.15      2.21 o 
   5   3   2      488.58      465.70      6.79 o 
   6   3   2       97.58       99.86      2.86 o 
   7   3   2      131.47      134.45      3.43 o 
   8   3   2       32.56       34.38      1.60 o 
   9   3   2      190.42      192.70      2.65 o 
  10   3   2        5.30        4.40      0.26 o 
 -10   4   2       37.93       41.72      1.23 o 
  -9   4   2      130.71      133.60      2.14 o 
  -8   4   2        2.85        3.35      0.38 o 
  -7   4   2      242.02      234.81      3.47 o 
  -6   4   2      430.83      433.83      4.22 o 
  -5   4   2      124.29      130.81      2.02 o 
  -4   4   2      255.81      265.29      4.96 o 
  -3   4   2      102.60      106.87      2.83 o 
  -2   4   2     1069.53     1000.89     11.26 o 
  -1   4   2      210.05      226.44      4.61 o 
   0   4   2      392.98      384.79      6.67 o 
   1   4   2       41.66       44.17      1.89 o 
   2   4   2       93.63       86.11      2.71 o 
   3   4   2      144.22      139.28      2.44 o 
   4   4   2      164.09      160.12      2.68 o 
   5   4   2       46.33       50.02      2.25 o 
   6   4   2       63.27       64.72      1.49 o 
   7   4   2       47.44       46.92      1.80 o 
   8   4   2      253.82      258.51      3.12 o 
   9   4   2       20.13       18.75      0.82 o 
  -9   5   2       69.52       72.84      1.69 o 
  -8   5   2       65.64       66.06      1.95 o 
  -7   5   2       53.84       56.07      1.19 o 
  -6   5   2       21.81       19.62      0.87 o 
  -5   5   2       69.02       69.21      2.52 o 
  -4   5   2       18.54       18.70      1.03 o 
  -3   5   2      439.79      436.98      8.08 o 
  -2   5   2      107.15      103.88      3.47 o 
  -1   5   2      117.03      117.46      3.67 o 
   0   5   2      188.99      192.35      3.02 o 
   1   5   2      508.31      516.92      8.44 o 
   2   5   2       53.30       58.35      2.19 o 
   3   5   2        8.05        9.47      0.95 o 
   4   5   2       41.58       39.48      1.20 o 
   5   5   2       55.42       57.22      1.38 o 
   6   5   2       67.72       61.97      1.32 o 
   7   5   2       53.35       53.89      1.21 o 
   8   5   2       29.20       26.05      0.86 o 
  -8   6   2        7.11        5.33      0.35 o 
  -7   6   2       22.58       23.52      0.62 o 
  -6   6   2       39.56       40.27      1.04 o 
  -5   6   2        6.54        7.51      0.80 o 
  -4   6   2       75.42       80.43      2.62 o 
  -3   6   2       71.62       68.01      1.79 o 
  -2   6   2       77.42       83.82      2.19 o 
  -1   6   2       31.27       31.22      1.32 o 
   0   6   2        4.53        5.05      0.53 o 
   1   6   2        5.12        4.50      0.55 o 
   2   6   2      218.76      228.38      4.55 o 
   3   6   2       34.63       32.82      1.51 o 
   4   6   2       85.92       83.93      1.96 o 
   5   6   2       37.47       36.69      0.85 o 
   6   6   2       65.03       56.89      3.16 o 
  -5   7   2       27.22       26.71      4.48 o 
  -4   7   2       16.83       18.03      0.57 o 
  -3   7   2       54.94       56.48      1.64 o 
  -2   7   2       10.54       10.12      0.73 o 
  -1   7   2      130.75      142.45      2.82 o 
   0   7   2       29.02       30.10      0.70 o 
   1   7   2       64.49       67.38      1.66 o 
   2   7   2       14.06       15.01      0.76 o 
   3   7   2       71.89       78.97      1.72 o 
   4   7   2       51.66       55.41      1.21 o 
  -5  -7   3       38.12       37.23      0.98 o 
  -4  -7   3       28.23       26.85      0.68 o 
  -3  -7   3       13.80       14.19      0.80 o 
  -2  -7   3       35.65       37.55      1.26 o 
  -1  -7   3       55.17       54.97      1.15 o 
   0  -7   3       44.99       44.94      1.19 o 
   1  -7   3        7.29        8.05      0.66 o 
   2  -7   3      146.92      146.70      2.73 o 
   3  -7   3        5.48        5.70      0.44 o 
  -7  -6   3       24.54       25.06      0.63 o 
  -6  -6   3       51.98       52.11      0.92 o 
  -5  -6   3       36.01       36.11      0.83 o 
  -4  -6   3       34.50       35.98      1.07 o 
  -3  -6   3       43.78       53.45      1.12 o 
  -2  -6   3       87.58       91.21      1.84 o 
  -1  -6   3       37.04       39.53      1.18 o 
   0  -6   3       68.99       71.83      1.60 o 
   1  -6   3      344.04      342.00      6.19 o 
   2  -6   3      192.17      186.80      2.66 o 
   3  -6   3      120.71      131.29      2.08 o 
   4  -6   3        9.33        9.72      0.82 o 
   5  -6   3       38.29       39.15      1.33 o 
   6  -6   3       14.65       15.60      0.61 o 
  -9  -5   3       85.23       81.96      1.24 o 
  -8  -5   3       75.46       71.76      1.98 o 
  -7  -5   3      178.76      176.22      2.73 o 
  -6  -5   3       24.24       26.90      0.95 o 
  -5  -5   3      170.12      164.70      2.70 o 
  -4  -5   3       17.10       16.66      0.68 o 
  -3  -5   3      381.82      373.87      9.68 o 
  -2  -5   3      106.83      112.93      2.61 o 
  -1  -5   3      333.76      336.91      4.24 o 
   0  -5   3      253.46      253.68      4.32 o 
   1  -5   3      103.32      109.55      2.07 o 
   2  -5   3      332.93      307.04      4.83 o 
   3  -5   3       74.25       72.30      1.36 o 
   4  -5   3      321.59      325.19      4.02 o 
   5  -5   3       15.51       14.23      1.10 o 
   6  -5   3       82.80       81.01      1.66 o 
   7  -5   3        7.04        8.48      0.45 o 
 -10  -4   3      101.03       99.37      2.06 o 
  -9  -4   3       34.53       35.12      1.97 o 
  -8  -4   3      256.94      264.72      2.95 o 
  -7  -4   3      140.95      137.84      2.03 o 
  -6  -4   3      882.06      840.84      7.03 o 
  -5  -4   3      162.20      167.39      2.22 o 
  -4  -4   3      274.51      270.71      2.90 o 
  -3  -4   3      288.41      297.82      5.22 o 
  -2  -4   3      235.50      219.24      4.18 o 
  -1  -4   3      224.91      232.44      4.17 o 
   0  -4   3       15.02       14.48      0.67 o 
   1  -4   3      317.15      302.06      4.64 o 
   2  -4   3       27.04       27.13      0.95 o 
   3  -4   3      380.82      351.54      4.36 o 
   4  -4   3       33.73       32.87      1.49 o 
   5  -4   3      121.09      112.43      2.11 o 
   6  -4   3       58.04       57.09      2.37 o 
   7  -4   3      197.77      201.39      4.47 o 
   8  -4   3       36.73       39.04      1.52 o 
   9  -4   3      154.89      159.78      2.64 o 
 -11  -3   3       56.20       59.20      1.59 o 
 -10  -3   3        1.32        2.16      0.38 o 
  -9  -3   3      102.25      106.94      2.25 o 
  -8  -3   3        3.34        3.83      0.40 o 
  -7  -3   3      168.65      176.44      2.03 o 
  -6  -3   3       74.52       74.43      1.15 o 
  -5  -3   3      379.14      367.04      5.99 o 
  -4  -3   3      641.84      640.08      8.99 o 
  -3  -3   3       45.15       51.24      1.57 o 
  -2  -3   3     1005.00     1072.21      9.46 o 
  -1  -3   3       57.26       56.70      1.02 o 
   0  -3   3      585.56      585.05      4.65 o 
   1  -3   3      376.56      395.65      4.16 o 
   2  -3   3       81.10       92.59      2.19 o 
   3  -3   3      136.89      138.58      2.86 o 
   4  -3   3      104.09       99.32      2.37 o 
   5  -3   3      597.08      525.96      8.44 o 
   6  -3   3       35.38       35.07      1.11 o 
   7  -3   3      122.95      124.05      4.05 o 
   8  -3   3      110.54      108.89      2.66 o 
   9  -3   3       17.53       21.14      1.09 o 
 -12  -2   3       97.00       97.79      1.97 o 
 -11  -2   3        5.76        5.97      0.67 o 
 -10  -2   3      148.32      155.84      3.89 o 
  -9  -2   3        4.38        5.84      0.60 o 
  -8  -2   3      603.30      579.56      7.05 o 
  -7  -2   3       66.89       62.74      1.12 o 
  -6  -2   3       39.42       33.59      1.57 o 
  -5  -2   3        2.70        2.36      0.31 o 
  -4  -2   3      378.20      421.86      9.32 o 
  -3  -2   3      200.21      202.09      7.59 o 
  -2  -2   3       56.71       64.25      1.44 o 
  -1  -2   3      368.31      338.28      3.30 o 
   0  -2   3       49.27       49.26      0.70 o 
   1  -2   3        0.68        0.46      0.16 o 
   2  -2   3      247.29      241.10      2.71 o 
   3  -2   3       98.28       84.36      1.41 o 
   4  -2   3       28.17       28.38      0.83 o 
   5  -2   3      289.84      283.99      5.49 o 
   6  -2   3      135.57      130.72      1.98 o 
   7  -2   3      110.02      106.21      2.17 o 
   8  -2   3       40.35       42.13      1.26 o 
   9  -2   3       96.06       93.32      1.91 o 
  10  -2   3        0.91        0.94      0.25 o 
 -12  -1   3        8.32       10.56      0.68 o 
 -11  -1   3      273.90      292.20      5.36 o 
 -10  -1   3       13.42       11.85      1.13 o 
  -9  -1   3      241.94      234.74      4.40 o 
  -8  -1   3      325.61      319.26      2.99 o 
  -7  -1   3      342.44      327.88      6.01 o 
  -6  -1   3      195.27      194.06      4.04 o 
  -5  -1   3      500.72      508.90      7.60 o 
  -4  -1   3       93.44       96.84      2.26 o 
  -3  -1   3      576.22      570.69      5.30 o 
  -2  -1   3      177.38      179.85      2.84 o 
  -1  -1   3      399.35      354.22      4.42 o 
   0  -1   3     1674.06     1568.26     10.50 o 
   1  -1   3       35.22       38.60      0.66 o 
   2  -1   3      199.24      198.81      3.64 o 
   3  -1   3      143.83      151.45      3.11 o 
   4  -1   3      419.37      397.78      6.47 o 
   5  -1   3       39.26       38.67      1.77 o 
   6  -1   3      681.98      674.37      9.81 o 
   7  -1   3       93.62       90.16      2.02 o 
   8  -1   3      186.42      194.20      3.14 o 
   9  -1   3       28.70       28.42      1.00 o 
  10  -1   3      172.25      158.37      9.80 o 
 -12   0   3      161.84      170.45      3.01 o 
 -11   0   3        0.22        0.48      0.31 o 
 -10   0   3      201.82      212.43      4.51 o 
  -9   0   3        6.64        7.20      0.61 o 
  -8   0   3      320.88      323.39      4.87 o 
  -7   0   3      232.33      216.09      4.51 o 
  -6   0   3      120.46      111.70      2.80 o 
  -5   0   3       10.57        7.48      0.67 o 
  -4   0   3      491.91      463.13      6.59 o 
  -3   0   3      937.65      891.26     11.15 o 
  -2   0   3       58.63       68.50      1.40 o 
   0   0   3     1823.00     1711.59     20.05 o 
   1   0   3       36.84       31.47      0.60 o 
   2   0   3      458.24      439.60      3.31 o 
   3   0   3      115.36       99.76      1.41 o 
   4   0   3      837.97      880.36     12.05 o 
   5   0   3        5.00        2.40      0.58 o 
   6   0   3      209.11      196.60      2.16 o 
   7   0   3      835.82      814.88      5.96 o 
   8   0   3        0.95        3.03      0.48 o 
   9   0   3      150.71      162.36      3.85 o 
  10   0   3       19.69       22.05      1.08 o 
 -12   1   3        5.83        6.09      0.33 o 
 -11   1   3      285.57      298.28      3.57 o 
 -10   1   3       10.96        9.21      0.72 o 
  -9   1   3      230.61      219.65      2.72 o 
  -8   1   3      340.23      319.18      3.92 o 
  -7   1   3      350.35      318.21      5.84 o 
  -6   1   3      165.31      168.00      3.59 o 
  -5   1   3      513.47      514.81      7.53 o 
  -4   1   3       72.23       68.57      1.75 o 
  -3   1   3      631.11      638.17      8.28 o 
  -2   1   3      154.69      153.23      2.43 o 
  -1   1   3      377.61      334.83      3.67 o 
   0   1   3     1801.16     1737.24     14.44 o 
   1   1   3       27.30       32.00      3.32 o 
   2   1   3      253.31      252.99      3.08 o 
   3   1   3      148.22      149.29      3.26 o 
   4   1   3      426.95      421.34      6.05 o 
   5   1   3       39.50       39.43      1.77 o 
   6   1   3      732.20      719.05      5.34 o 
   7   1   3       91.72       88.61      1.91 o 
   8   1   3      194.74      209.97      3.28 o 
   9   1   3       30.47       28.89      0.94 o 
  10   1   3      168.65      170.11      3.31 o 
 -12   2   3       82.32       77.76      1.64 o 
 -11   2   3        4.90        5.28      0.64 o 
 -10   2   3      134.50      133.94      2.41 o 
  -9   2   3        6.70        9.17      0.51 o 
  -8   2   3      616.10      615.79      4.84 o 
  -7   2   3       65.04       59.35      1.28 o 
  -6   2   3       50.86       48.96      1.86 o 
  -5   2   3        1.59        0.16      0.34 o 
  -4   2   3      422.50      487.36      7.11 o 
  -3   2   3      164.22      163.88      3.00 o 
  -2   2   3       65.27       72.10      1.21 o 
  -1   2   3      435.89      403.13      3.87 o 
   0   2   3       60.02       57.16      1.01 o 
   1   2   3        2.45        3.27      0.49 o 
   2   2   3      245.98      245.74      4.36 o 
   3   2   3       78.32       66.61      1.34 o 
   4   2   3       30.80       29.63      0.75 o 
   5   2   3      240.27      227.66      3.16 o 
   6   2   3      133.56      138.85      3.42 o 
   7   2   3      121.43      120.03      3.24 o 
   8   2   3       40.32       42.83      1.29 o 
   9   2   3       89.97       89.95      2.12 o 
  10   2   3        1.58        2.17      0.36 o 
 -11   3   3       39.65       42.94      1.38 o 
 -10   3   3        0.85        1.63      0.47 o 
  -9   3   3       90.04       90.44      2.18 o 
  -8   3   3        5.87        6.30      0.48 o 
  -7   3   3      144.05      149.66      2.23 o 
  -6   3   3       65.29       66.80      1.37 o 
  -5   3   3      377.21      375.79      6.94 o 
  -4   3   3      610.12      635.95      6.55 o 
  -3   3   3       59.21       67.42      1.41 o 
  -2   3   3      947.10     1038.11     17.19 o 
  -1   3   3       62.97       64.09      1.23 o 
   0   3   3      574.72      573.34      8.59 o 
   1   3   3      359.51      385.68      6.43 o 
   2   3   3      107.83      116.69      3.02 o 
   3   3   3      137.18      144.02      3.45 o 
   4   3   3      100.85       96.87      1.95 o 
   5   3   3      595.77      563.50      6.14 o 
   6   3   3       21.36       19.96      1.27 o 
   7   3   3      121.49      119.56      3.13 o 
   8   3   3       96.01       96.75      1.81 o 
   9   3   3       16.03       18.49      0.52 o 
 -10   4   3      101.55       98.88      2.03 o 
  -9   4   3       43.02       43.19      0.95 o 
  -8   4   3      253.99      253.87      3.19 o 
  -7   4   3      121.46      118.80      2.30 o 
  -6   4   3      833.18      787.13     26.60 o 
  -5   4   3      131.96      137.85      2.10 o 
  -4   4   3      268.84      255.03      7.57 o 
  -3   4   3      252.65      267.15      3.58 o 
  -2   4   3      260.20      249.50      5.05 o 
  -1   4   3      215.17      223.42      4.71 o 
   0   4   3       19.85       19.70      1.33 o 
   1   4   3      345.00      352.81      6.55 o 
   2   4   3       28.36       29.41      1.23 o 
   3   4   3      400.42      391.08      4.20 o 
   4   4   3       34.59       36.37      1.11 o 
   5   4   3      114.67      107.83      2.00 o 
   6   4   3       57.61       56.92      1.34 o 
   7   4   3      206.52      205.75      4.00 o 
   8   4   3       38.35       38.66      1.32 o 
   9   4   3      144.59      138.94      2.27 o 
  -9   5   3       83.82       80.00      1.79 o 
  -8   5   3       80.99       77.08      2.15 o 
  -7   5   3      166.47      159.42      2.44 o 
  -6   5   3       17.09       18.30      0.88 o 
  -5   5   3      168.71      171.04      3.07 o 
  -4   5   3       19.22       18.40      1.54 o 
  -3   5   3      417.16      414.09      8.01 o 
  -2   5   3       81.28       82.67      3.20 o 
  -1   5   3      359.57      368.47      7.70 o 
   0   5   3      264.02      272.98      5.13 o 
   1   5   3      101.90      114.34      3.05 o 
   2   5   3      346.17      333.68      6.04 o 
   3   5   3       74.04       74.14      2.40 o 
   4   5   3      327.75      328.19      4.00 o 
   5   5   3       14.93       13.14      0.62 o 
   6   5   3       87.66       82.44      1.44 o 
   7   5   3        7.15        7.52      0.52 o 
  -8   6   3        0.07        0.17      0.16 o 
  -7   6   3       22.28       22.94      1.03 o 
  -6   6   3       42.96       42.77      1.49 o 
  -5   6   3       26.04       27.34      1.41 o 
  -4   6   3       31.94       33.65      1.23 o 
  -3   6   3       39.96       47.51      2.18 o 
  -2   6   3       97.87      101.46      2.28 o 
  -1   6   3       39.91       43.63      1.43 o 
   0   6   3       78.77       80.29      2.04 o 
   1   6   3      350.77      348.48     19.88 o 
   2   6   3      194.98      194.84      3.95 o 
   3   6   3      125.34      141.69      3.14 o 
   4   6   3        8.45        8.59      0.70 o 
   5   6   3       32.27       33.20      1.10 o 
  -5   7   3       38.07       33.30      3.33 o 
  -4   7   3       19.48       18.80      0.84 o 
  -3   7   3       10.65       10.92      0.73 o 
  -2   7   3       25.08       29.03      1.16 o 
  -1   7   3       60.88       57.63      1.96 o 
   0   7   3       43.00       39.59      0.81 o 
   1   7   3        8.18        8.52      0.54 o 
   2   7   3      136.75      142.42      2.50 o 
   3   7   3        5.52        5.97      0.39 o 
  -4  -7   4       34.98       31.76      0.67 o 
  -3  -7   4        7.59        7.01      0.38 o 
  -2  -7   4      148.84      151.45      2.82 o 
  -1  -7   4       21.55       21.13      0.95 o 
   0  -7   4        8.72        8.33      0.48 o 
   1  -7   4       80.53       71.24      1.61 o 
  -7  -6   4       25.66       24.94      0.95 o 
  -6  -6   4       48.97       52.50      1.12 o 
  -5  -6   4       23.17       25.96      1.04 o 
  -4  -6   4       81.82       77.74      1.87 o 
  -3  -6   4      115.58      112.78      2.07 o 
  -2  -6   4       31.58       32.29      1.54 o 
  -1  -6   4       30.14       26.06      1.39 o 
   0  -6   4       58.41       58.19      2.06 o 
   1  -6   4       70.84       64.85      2.15 o 
   2  -6   4       67.26       69.43      2.16 o 
   3  -6   4       34.19       31.47      0.90 o 
   4  -6   4       40.73       41.88      0.93 o 
   5  -6   4       17.03       17.13      0.66 o 
  -9  -5   4        0.68        1.01      0.32 o 
  -8  -5   4       62.35       61.82      1.23 o 
  -7  -5   4      130.06      125.77      1.49 o 
  -6  -5   4      320.96      328.51      2.90 o 
  -5  -5   4      155.31      156.02      1.82 o 
  -4  -5   4      262.71      248.99      3.55 o 
  -3  -5   4      248.88      250.67      4.99 o 
  -2  -5   4      451.51      429.40      7.22 o 
  -1  -5   4      171.81      166.61      3.87 o 
   0  -5   4       13.01       14.97      0.79 o 
   1  -5   4      323.01      299.06      4.04 o 
   2  -5   4      177.14      162.98      2.78 o 
   3  -5   4      100.17      102.32      2.12 o 
   4  -5   4       31.04       29.89      1.09 o 
   5  -5   4      265.12      265.09      3.50 o 
   6  -5   4       60.47       60.63      1.65 o 
   7  -5   4       67.60       66.33      1.56 o 
 -10  -4   4       14.02       14.34      0.95 o 
  -9  -4   4      138.58      147.08      1.89 o 
  -8  -4   4       13.92       14.42      0.63 o 
  -7  -4   4      171.54      161.71      2.22 o 
  -6  -4   4      169.64      185.77      2.43 o 
  -5  -4   4      703.29      680.32      5.93 o 
  -4  -4   4      179.67      174.81      1.93 o 
  -3  -4   4     1027.13      994.31     13.28 o 
  -2  -4   4      306.79      324.82      5.42 o 
  -1  -4   4      121.21      124.01      2.06 o 
   0  -4   4      128.39      130.87      3.05 o 
   1  -4   4       14.55       15.14      0.59 o 
   2  -4   4      315.55      279.80     10.16 o 
   3  -4   4       44.48       40.10      1.32 o 
   4  -4   4      297.30      282.51      5.76 o 
   5  -4   4      114.76      112.82      4.41 o 
   6  -4   4      243.59      247.47      5.21 o 
   7  -4   4        9.87       11.54      0.96 o 
   8  -4   4      230.49      241.30      4.01 o 
 -11  -3   4       14.07       15.04      0.82 o 
 -10  -3   4      204.80      211.77      2.98 o 
  -9  -3   4       34.66       35.63      1.01 o 
  -8  -3   4       30.75       28.95      0.93 o 
  -7  -3   4      319.31      320.98      3.02 o 
  -6  -3   4      387.99      374.43      5.36 o 
  -5  -3   4      267.65      266.92      4.75 o 
  -4  -3   4      213.31      221.13      4.01 o 
  -3  -3   4       82.94       79.01      1.98 o 
  -2  -3   4      259.72      248.15      2.88 o 
  -1  -3   4      270.94      273.54      3.05 o 
   0  -3   4      313.46      329.00      2.91 o 
   1  -3   4      191.77      185.50      2.40 o 
   2  -3   4      127.99      138.85      2.03 o 
   4  -3   4       77.51       70.61      1.76 o 
   5  -3   4      232.32      214.60      4.16 o 
   6  -3   4       50.27       52.46      1.57 o 
   7  -3   4      149.98      147.79      3.17 o 
   8  -3   4       45.94       42.32      1.93 o 
   9  -3   4      165.68      172.47      2.97 o 
 -12  -2   4        9.48        9.29      0.59 o 
 -11  -2   4       45.43       43.47      1.70 o 
 -10  -2   4       60.94       60.51      1.56 o 
  -9  -2   4       20.58       21.01      0.82 o 
  -8  -2   4      312.49      321.55      3.11 o 
  -7  -2   4       73.08       80.28      1.62 o 
  -6  -2   4      154.76      158.49      3.83 o 
  -5  -2   4      385.47      384.85      6.56 o 
  -4  -2   4      415.24      446.74      7.45 o 
  -3  -2   4      568.89      571.56      7.57 o 
  -2  -2   4      626.14      630.35      8.04 o 
  -1  -2   4      108.01      120.65      2.30 o 
   0  -2   4       21.91       24.78      0.48 o 
   1  -2   4      475.73      504.29     14.61 o 
   2  -2   4       92.12       89.61      1.41 o 
   3  -2   4        4.91        5.54      0.67 o 
   4  -2   4      218.99      215.25      4.49 o 
   5  -2   4       42.74       44.75      1.08 o 
   6  -2   4      622.81      606.77      7.68 o 
   7  -2   4      135.96      137.96      2.50 o 
   8  -2   4       76.01       72.19      1.67 o 
   9  -2   4       47.17       45.94      1.05 o 
 -12  -1   4      232.54      237.92      4.01 o 
 -11  -1   4        7.32        7.05      0.84 o 
 -10  -1   4      243.59      264.26      5.58 o 
  -9  -1   4      351.65      342.82      3.47 o 
  -8  -1   4      357.75      385.33      4.17 o 
  -7  -1   4      136.88      139.88      3.57 o 
  -6  -1   4      521.13      550.67      8.54 o 
  -5  -1   4      287.26      285.19      5.04 o 
  -4  -1   4     1360.41     1438.21     18.02 o 
  -3  -1   4      121.44      133.58      2.67 o 
  -2  -1   4      943.69      932.24      8.08 o 
  -1  -1   4     1200.16     1141.52      9.59 o 
   0  -1   4      887.71      849.94     14.39 o 
   1  -1   4       29.05       41.86      5.58 o 
   2  -1   4      550.31      583.25      8.27 o 
   3  -1   4      948.45      989.12     13.30 o 
   4  -1   4      261.38      289.34      5.39 o 
   5  -1   4      940.33      940.08      9.53 o 
   6  -1   4       28.48       29.05      0.92 o 
   7  -1   4      215.28      206.94      3.30 o 
   8  -1   4       72.90       74.88      2.55 o 
   9  -1   4      210.09      199.03      7.86 o 
  10  -1   4       15.67       16.04      0.69 o 
 -12   0   4       15.99       14.99      0.73 o 
 -11   0   4      498.18      503.98      5.50 o 
 -10   0   4       22.34       20.24      0.95 o 
  -9   0   4      383.17      389.24      5.07 o 
  -8   0   4      818.24      808.13      6.82 o 
  -7   0   4      146.44      147.09      3.62 o 
  -6   0   4      392.67      388.53      6.48 o 
  -5   0   4       87.88       83.08      2.23 o 
  -4   0   4       15.60       13.81      0.79 o 
  -3   0   4       91.02       70.44      1.68 o 
  -2   0   4      890.09      839.12     10.39 o 
  -1   0   4     4316.01     3993.79     49.56 o 
   0   0   4      755.41      803.16     11.26 o 
   1   0   4     2593.91     2585.16     21.33 o 
   2   0   4     1300.00     1285.14     11.05 o 
   3   0   4      298.63      318.51      5.41 o 
   4   0   4     1768.69     1723.23     21.94 o 
   5   0   4       74.95       88.74      2.85 o 
   6   0   4     1274.68     1245.49      8.47 o 
   7   0   4       32.78       34.86      0.98 o 
   8   0   4       87.43       90.44      2.51 o 
   9   0   4       39.45       38.64      1.60 o 
  10   0   4      145.13      139.33      2.60 o 
 -12   1   4      222.73      207.92     11.79 o 
 -11   1   4        6.29        6.71      0.75 o 
 -10   1   4      228.24      242.22      2.79 o 
  -9   1   4      360.78      346.54      3.71 o 
  -8   1   4      390.65      416.62      6.38 o 
  -7   1   4      115.47      119.56      3.21 o 
  -6   1   4      546.19      561.76      8.52 o 
  -5   1   4      315.67      310.87      5.20 o 
  -4   1   4     1462.54     1477.40     18.22 o 
  -3   1   4      153.35      161.93      2.83 o 
  -2   1   4     1016.58      973.04     11.82 o 
  -1   1   4     1264.23     1240.16      8.56 o 
   0   1   4      903.22      889.36      7.89 o 
   1   1   4       48.10       53.93      1.02 o 
   2   1   4      531.52      567.46      5.53 o 
   3   1   4      923.14      933.06      6.97 o 
   4   1   4      251.09      277.98      5.23 o 
   5   1   4      925.01      931.67     13.38 o 
   6   1   4       30.99       32.34      0.95 o 
   7   1   4      196.29      194.03      3.49 o 
   8   1   4       73.80       78.63      1.72 o 
   9   1   4      224.20      223.09      6.23 o 
  10   1   4       16.10       17.52      0.74 o 
 -12   2   4        7.95        7.33      0.58 o 
 -11   2   4       43.49       41.15      1.61 o 
 -10   2   4       52.84       51.10      1.44 o 
  -9   2   4       12.23       12.70      0.83 o 
  -8   2   4      290.12      303.39      4.04 o 
  -7   2   4       75.23       82.84      1.37 o 
  -6   2   4      137.71      139.23      3.37 o 
  -5   2   4      412.23      409.24      6.56 o 
  -4   2   4      451.14      497.32      7.26 o 
  -3   2   4      595.34      592.39      5.84 o 
  -2   2   4      685.35      691.48      5.16 o 
  -1   2   4       91.50      102.15      3.08 o 
   0   2   4        9.91       11.81      0.45 o 
   1   2   4      443.88      480.39      4.85 o 
   2   2   4      120.96      121.88      1.90 o 
   3   2   4        3.09        3.72      0.54 o 
   4   2   4      229.61      221.21      2.45 o 
   5   2   4       44.36       45.61      2.14 o 
   6   2   4      655.84      651.05      9.89 o 
   7   2   4      139.20      144.07      2.52 o 
   8   2   4       66.94       67.93      1.55 o 
   9   2   4       46.44       46.09      1.01 o 
 -11   3   4       17.00       19.10      0.93 o 
 -10   3   4      197.36      206.64      2.96 o 
  -9   3   4       29.71       29.89      0.87 o 
  -8   3   4       20.28       17.37      0.72 o 
  -7   3   4      299.00      304.52      3.48 o 
  -6   3   4      401.67      392.29      3.11 o 
  -5   3   4      277.28      277.50      4.67 o 
  -4   3   4      244.89      258.59      3.44 o 
  -3   3   4       94.37       94.24      4.04 o 
  -2   3   4      244.58      228.53      4.57 o 
  -1   3   4      295.77      303.22      5.50 o 
   0   3   4      284.41      300.75      5.54 o 
   1   3   4      173.62      162.92      3.76 o 
   2   3   4      120.68      127.34      3.28 o 
   3   3   4      199.64      189.21      4.20 o 
   4   3   4       82.62       79.79      1.19 o 
   5   3   4      204.33      199.52      2.88 o 
   6   3   4       46.44       50.03      1.67 o 
   7   3   4      149.06      150.31      2.37 o 
   8   3   4       46.19       44.81      1.05 o 
   9   3   4      153.88      149.05      2.56 o 
 -10   4   4       14.74       16.14      0.59 o 
  -9   4   4      127.01      131.19      1.99 o 
  -8   4   4       10.81       11.09      0.56 o 
  -7   4   4      164.53      152.28      4.44 o 
  -6   4   4      171.04      188.56      3.24 o 
  -5   4   4      734.11      715.65     10.58 o 
  -4   4   4      195.06      187.69      2.56 o 
  -3   4   4     1080.67     1057.54     14.98 o 
  -2   4   4      302.12      328.36      6.31 o 
  -1   4   4      115.77      119.79      3.39 o 
   0   4   4      137.77      137.36      3.72 o 
   1   4   4       12.78       14.22      0.76 o 
   2   4   4      323.64      326.64      4.27 o 
   3   4   4       39.91       37.93      1.61 o 
   4   4   4      265.17      266.68      3.49 o 
   5   4   4      107.65      105.53      1.92 o 
   6   4   4      240.28      236.15      3.39 o 
   7   4   4        9.84       10.40      0.72 o 
   8   4   4      224.17      224.60      3.63 o 
  -9   5   4        0.36        0.32      0.24 o 
  -8   5   4       70.25       68.15      1.40 o 
  -7   5   4      114.44      107.93      1.95 o 
  -6   5   4      322.18      328.73      4.28 o 
  -5   5   4      153.11      157.31      4.96 o 
  -4   5   4      265.18      258.41      5.88 o 
  -3   5   4      245.93      245.60      5.85 o 
  -1   5   4      193.73      196.82      3.97 o 
   0   5   4        8.21        9.50      0.87 o 
   1   5   4      360.42      364.22      6.31 o 
   2   5   4      193.64      188.94      4.09 o 
   3   5   4      120.12      130.35      3.20 o 
   4   5   4       35.32       32.92      1.46 o 
   5   5   4      277.98      277.19      3.24 o 
   6   5   4       59.06       55.24      1.00 o 
   7   5   4       72.34       67.47      1.45 o 
  -7   6   4       28.86       27.98      0.87 o 
  -6   6   4       46.12       50.30      1.62 o 
  -5   6   4       32.82       35.43      1.59 o 
  -4   6   4       83.54       86.68      1.98 o 
  -3   6   4      122.05      120.77      3.54 o 
  -2   6   4       41.26       43.48      2.19 o 
  -1   6   4       34.31       33.08      1.22 o 
   0   6   4       51.76       53.69      3.04 o 
   1   6   4       78.59       72.36      2.12 o 
   2   6   4       73.51       76.69      2.15 o 
   3   6   4       38.31       37.67      1.40 o 
   4   6   4       46.75       48.21      1.44 o 
   5   6   4       17.04       18.31      0.70 o 
  -5   7   4       62.63       59.04      1.25 o 
  -4   7   4       29.12       28.30      0.99 o 
  -3   7   4       12.48       11.83      0.71 o 
  -2   7   4      157.29      155.43      2.09 o 
  -1   7   4       28.52       26.53      0.72 o 
   0   7   4       10.07        8.17      0.60 o 
   1   7   4       83.91       74.82      1.50 o 
   2   7   4       18.60       17.60      0.63 o 
  -4  -7   5       52.51       49.16      1.14 o 
  -3  -7   5       24.34       20.61      2.90 o 
  -2  -7   5       69.85       66.38      6.04 o 
  -1  -7   5       57.45       61.06      1.51 o 
   0  -7   5       40.22       43.10      1.20 o 
   1  -7   5       45.61       44.37      1.12 o 
  -7  -6   5       37.08       37.94      1.15 o 
  -6  -6   5       23.87       25.14      0.73 o 
  -5  -6   5        9.39        9.91      0.57 o 
  -4  -6   5       96.17       94.23      1.71 o 
  -3  -6   5       28.25       26.92      1.37 o 
  -2  -6   5       29.84       30.55      1.36 o 
  -1  -6   5       15.93       17.87      1.05 o 
   0  -6   5       16.02       14.42      0.95 o 
   1  -6   5      213.78      206.72      3.73 o 
   2  -6   5        8.78        6.57      0.76 o 
   3  -6   5       23.33       21.19      1.09 o 
   4  -6   5        7.56        7.31      0.47 o 
  -9  -5   5       96.52      100.49      2.05 o 
  -8  -5   5        6.32        7.34      0.48 o 
  -7  -5   5       27.83       27.31      0.76 o 
  -6  -5   5      107.73      111.28      1.68 o 
  -5  -5   5       11.42       12.85      0.60 o 
  -4  -5   5      193.38      203.86      3.17 o 
  -3  -5   5      336.14      334.73      4.22 o 
  -2  -5   5      118.79      120.82      3.14 o 
  -1  -5   5       47.64       47.68      1.36 o 
   0  -5   5      311.15      314.80      4.15 o 
   1  -5   5      168.89      162.80      3.88 o 
   2  -5   5       13.04       13.57      0.78 o 
   3  -5   5       51.03       47.79      1.47 o 
   4  -5   5      120.41      123.36      2.12 o 
   5  -5   5       68.03       66.95      3.04 o 
   6  -5   5       41.20       41.06      1.32 o 
 -10  -4   5      143.34      142.13      3.42 o 
  -9  -4   5       17.64       16.81      0.60 o 
  -8  -4   5      140.72      146.78      2.07 o 
  -7  -4   5       65.71       72.61      1.22 o 
  -6  -4   5      180.13      183.12      2.40 o 
  -5  -4   5      132.72      135.37      2.33 o 
  -4  -4   5      162.11      153.71      1.90 o 
  -3  -4   5      787.14      760.90      7.11 o 
  -2  -4   5      538.92      553.02      5.46 o 
  -1  -4   5      276.20      284.72      3.72 o 
   0  -4   5      363.43      336.32      6.20 o 
   1  -4   5      336.59      318.12      8.65 o 
   2  -4   5      104.65       91.94      1.62 o 
   3  -4   5       65.52       62.57      1.77 o 
   4  -4   5       78.09       77.97      2.18 o 
   5  -4   5       96.99       94.18      3.45 o 
   6  -4   5        2.65        2.67      0.36 o 
   7  -4   5      100.60      102.54      2.45 o 
 -11  -3   5      173.19      176.59      3.29 o 
 -10  -3   5        5.54        5.47      0.42 o 
  -9  -3   5      103.11      103.23      1.75 o 
  -8  -3   5       51.26       54.14      1.30 o 
  -7  -3   5      466.74      436.34      3.75 o 
  -6  -3   5        7.70        7.51      0.46 o 
  -5  -3   5       80.62       69.65      2.04 o 
  -4  -3   5       27.39       29.72      1.21 o 
  -3  -3   5       70.78       62.44      2.11 o 
  -2  -3   5      462.00      474.14      7.01 o 
  -1  -3   5      208.14      212.62      2.71 o 
   0  -3   5      192.42      169.81      3.41 o 
   1  -3   5      150.56      153.90      3.30 o 
   2  -3   5       85.00       76.84      2.27 o 
   3  -3   5      122.08      116.44      3.67 o 
   4  -3   5      418.20      403.82      6.33 o 
   5  -3   5      366.47      344.89      4.73 o 
   6  -3   5       97.43       96.74      2.11 o 
   7  -3   5       60.39       59.36      1.44 o 
   8  -3   5      156.76      152.68      5.86 o 
 -12  -2   5       83.47       82.18      1.86 o 
 -11  -2   5       24.96       25.52      1.32 o 
 -10  -2   5       42.24       41.17      1.04 o 
  -9  -2   5      159.52      166.84      2.38 o 
  -8  -2   5      211.11      199.59      2.67 o 
  -7  -2   5      197.25      202.10      2.56 o 
  -6  -2   5       28.48       28.18      1.55 o 
  -5  -2   5      127.83      148.95      3.62 o 
  -4  -2   5      314.96      328.59      3.77 o 
  -3  -2   5      417.75      467.16      6.36 o 
  -2  -2   5      147.29      178.01      2.50 o 
  -1  -2   5      406.95      427.62      6.35 o 
   0  -2   5      325.66      336.30      5.40 o 
   1  -2   5      585.70      571.79      8.34 o 
   2  -2   5      128.75      122.47      2.98 o 
   3  -2   5       27.07       28.93      1.47 o 
   4  -2   5       73.94       69.84      1.41 o 
   5  -2   5      198.20      194.64      3.26 o 
   6  -2   5       36.98       37.02      1.32 o 
   7  -2   5        3.68        3.52      0.48 o 
   8  -2   5       53.19       53.53      2.36 o 
   9  -2   5      117.62      111.71      2.10 o 
 -12  -1   5        9.63        9.40      0.70 o 
 -11  -1   5      245.84      257.23      5.03 o 
 -10  -1   5       31.85       31.35      1.15 o 
  -9  -1   5      157.85      165.52      2.00 o 
  -8  -1   5      202.87      199.85      2.71 o 
  -7  -1   5      282.82      268.61      5.49 o 
  -6  -1   5      880.91      888.72     12.66 o 
  -5  -1   5       42.07       40.87      1.64 o 
  -4  -1   5      521.24      561.32      8.20 o 
  -3  -1   5      129.08      130.32      2.76 o 
  -1  -1   5      788.85      794.92     10.43 o 
   0  -1   5       85.84       80.91      2.03 o 
   1  -1   5      680.17      676.66      9.41 o 
   2  -1   5      429.39      443.18      6.99 o 
   3  -1   5      306.07      306.00      5.62 o 
   4  -1   5      305.87      311.80      5.97 o 
   5  -1   5       10.27       10.29      0.63 o 
   6  -1   5       53.99       57.84      1.55 o 
   7  -1   5        2.54        1.59      0.47 o 
   8  -1   5      191.75      197.87      4.17 o 
   9  -1   5       91.33       92.31      2.17 o 
 -12   0   5      193.59      189.80      2.29 o 
 -11   0   5        0.33       -0.22      0.41 o 
 -10   0   5      365.43      378.66      5.79 o 
  -9   0   5       12.32       12.04      0.81 o 
  -8   0   5     1071.62     1062.56     15.14 o 
  -7   0   5      182.60      195.79      4.41 o 
  -6   0   5      688.72      693.01     10.24 o 
  -5   0   5       63.79       63.71      1.99 o 
  -4   0   5       73.35       62.92      1.81 o 
  -3   0   5        5.10        8.54      0.58 o 
  -2   0   5       19.13       23.19      0.83 o 
  -1   0   5       56.46       71.59      1.75 o 
   0   0   5      734.78      741.53      6.80 o 
   1   0   5     1480.71     1462.88     12.61 o 
   2   0   5       29.82       23.34      1.17 o 
   3   0   5     1923.94     1969.02     24.74 o 
   4   0   5      246.21      261.06      5.23 o 
   5   0   5      434.84      453.27      5.43 o 
   6   0   5       40.88       39.08      1.27 o 
   7   0   5       99.96      108.30      2.14 o 
   8   0   5       26.66       22.20      0.81 o 
   9   0   5      256.02      250.73      4.29 o 
 -12   1   5        9.70       10.00      0.66 o 
 -11   1   5      247.96      256.40      4.94 o 
 -10   1   5       27.98       26.04      0.81 o 
  -9   1   5      184.48      196.17      2.58 o 
  -8   1   5      187.80      188.66      3.85 o 
  -7   1   5      290.51      273.76      5.45 o 
  -6   1   5      899.26      919.37     12.82 o 
  -5   1   5       63.57       57.31      1.87 o 
  -4   1   5      551.57      557.40      7.89 o 
  -3   1   5      163.57      156.82      2.83 o 
  -2   1   5      551.23      550.53      5.09 o 
  -1   1   5      800.94      816.13     11.30 o 
   0   1   5       97.14       91.46      1.47 o 
   1   1   5      701.25      722.87      6.87 o 
   2   1   5      443.79      456.71     14.96 o 
   3   1   5      313.42      300.62      5.41 o 
   4   1   5      317.60      333.24      6.18 o 
   5   1   5        6.92        7.44      0.64 o 
   6   1   5       61.82       67.32      1.69 o 
   7   1   5        2.86        3.12      0.83 o 
   8   1   5      205.28      207.31      2.88 o 
   9   1   5       92.76       85.81      8.73 o 
 -12   2   5       81.98       80.48      1.79 o 
 -11   2   5       27.58       26.47      1.31 o 
 -10   2   5       35.96       35.20      1.21 o 
  -9   2   5      155.97      163.59      2.96 o 
  -8   2   5      210.77      203.69      3.43 o 
  -7   2   5      183.56      194.05      2.27 o 
  -6   2   5       20.60       17.14      1.14 o 
  -5   2   5      137.67      179.73      3.74 o 
  -4   2   5      363.87      380.10      5.93 o 
  -3   2   5      427.11      460.04      3.80 o 
  -2   2   5      171.37      205.51      4.00 o 
  -1   2   5      427.93      450.24      4.61 o 
   0   2   5      322.55      346.14      3.81 o 
   1   2   5      638.46      664.67     19.88 o 
   2   2   5      109.10      104.12      1.81 o 
   3   2   5       28.28       29.57      1.54 o 
   4   2   5       67.37       63.29      3.12 o 
   5   2   5      170.18      174.47      2.38 o 
   6   2   5       35.43       36.22      1.18 o 
   7   2   5        1.02        1.50      0.30 o 
   8   2   5       56.56       59.14      1.26 o 
   9   2   5      124.88      106.57      1.34 o 
 -11   3   5      178.98      189.02      3.42 o 
 -10   3   5        5.23        4.88      0.49 o 
  -9   3   5       89.85       90.30      2.03 o 
  -8   3   5       45.20       48.80      1.54 o 
  -7   3   5      449.24      424.28      8.05 o 
  -6   3   5       12.64       11.10      0.42 o 
  -5   3   5       69.76       61.22      2.44 o 
  -4   3   5       32.67       36.46      1.11 o 
  -3   3   5       70.46       58.85      2.21 o 
  -2   3   5      478.49      482.56      8.01 o 
  -1   3   5      225.49      219.71      4.66 o 
   0   3   5      186.70      166.36      3.94 o 
   1   3   5      127.45      130.01      3.41 o 
   2   3   5       90.58       85.02      2.71 o 
   3   3   5      110.70      109.51      2.26 o 
   4   3   5      381.89      364.97      4.33 o 
   5   3   5      349.63      336.73      4.10 o 
   6   3   5      102.52      105.44      1.83 o 
   7   3   5       65.69       63.86      1.92 o 
   8   3   5      159.13      161.61      3.01 o 
 -10   4   5      140.79      145.96      3.91 o 
  -9   4   5       20.23       18.57      0.60 o 
  -8   4   5      168.92      176.09      3.13 o 
  -7   4   5       68.97       79.13      2.88 o 
  -6   4   5      175.54      184.31      3.22 o 
  -5   4   5      149.73      154.85      2.94 o 
  -4   4   5      154.33      144.13      2.28 o 
  -3   4   5      779.46      791.30     12.18 o 
  -2   4   5      501.49      533.67      9.12 o 
  -1   4   5      263.43      286.48      3.82 o 
   0   4   5      369.42      373.80      4.68 o 
   1   4   5      343.42      360.98      4.73 o 
   2   4   5      107.91      109.41      2.91 o 
   3   4   5       67.36       64.56      2.17 o 
   4   4   5       72.32       74.25      2.13 o 
   5   4   5      109.78      109.67      1.86 o 
   6   4   5        1.79        1.71      0.29 o 
   7   4   5       96.72       98.96      2.21 o 
  -9   5   5      102.35       93.49      1.80 o 
  -8   5   5        5.49        5.92      0.46 o 
  -7   5   5       37.05       35.97      1.21 o 
  -6   5   5      116.94      122.42      2.55 o 
  -5   5   5       13.29       15.48      1.46 o 
  -4   5   5      198.39      205.59      5.15 o 
  -3   5   5      346.20      332.45      7.06 o 
  -1   5   5       53.91       58.57      1.94 o 
   0   5   5      320.93      351.11      6.05 o 
   1   5   5      179.27      182.80      3.97 o 
   2   5   5       18.65       20.55      1.23 o 
   3   5   5       45.59       46.10      1.75 o 
   4   5   5      134.66      136.08      3.00 o 
   5   5   5       61.98       60.73      1.67 o 
   6   5   5       48.19       41.24      1.23 o 
  -7   6   5       43.88       40.82      1.37 o 
  -6   6   5       35.70       35.49      1.33 o 
  -5   6   5        6.36        6.66      0.78 o 
  -4   6   5      104.68      104.12      2.14 o 
  -3   6   5       27.97       24.73      1.62 o 
  -2   6   5       31.01       34.71      1.94 o 
  -1   6   5       11.07       12.38      0.67 o 
   0   6   5       10.09       10.30      0.65 o 
   1   6   5      238.83      240.50      4.26 o 
   2   6   5        5.63        3.83      0.52 o 
   3   6   5       32.31       32.04      1.17 o 
   4   6   5       10.66       10.81      0.58 o 
  -4   7   5       57.87       54.94      1.30 o 
  -3   7   5       26.28       24.87      0.92 o 
  -2   7   5       64.47       62.91      1.10 o 
  -1   7   5       47.26       48.97      1.38 o 
   0   7   5       40.02       35.14      1.05 o 
  -2  -7   6       12.70       12.00      0.54 o 
  -1  -7   6       11.54       12.59      0.53 o 
  -7  -6   6      102.09       97.81      1.90 o 
  -6  -6   6       28.19       30.88      1.11 o 
  -5  -6   6      181.18      181.27      7.76 o 
  -4  -6   6      127.92      138.22      4.35 o 
  -3  -6   6        9.17        8.93      0.50 o 
  -2  -6   6       16.44       19.75      1.13 o 
  -1  -6   6       16.99       17.82      0.75 o 
   0  -6   6      147.90      139.22      6.95 o 
   1  -6   6       52.45       49.86      1.60 o 
   2  -6   6       33.70       30.96      1.17 o 
   3  -6   6       13.40       12.26      0.63 o 
  -9  -5   6        1.24        1.70      0.29 o 
  -8  -5   6      125.67      132.11      1.98 o 
  -7  -5   6       25.96       27.44      0.93 o 
  -6  -5   6      150.49      159.43      2.02 o 
  -5  -5   6       60.09       62.36      1.22 o 
  -4  -5   6      221.32      224.32      3.38 o 
  -3  -5   6        2.79        2.94      0.36 o 
  -2  -5   6       31.78       29.01      1.48 o 
  -1  -5   6      225.21      220.94      4.80 o 
   0  -5   6      140.71      145.44      3.77 o 
   1  -5   6      229.56      214.50      4.76 o 
   2  -5   6       65.84       65.79      2.38 o 
   3  -5   6      167.61      168.45      3.90 o 
   4  -5   6        4.39        4.27      0.69 o 
   5  -5   6       14.01       15.63      0.87 o 
 -10  -4   6        2.32        2.39      0.26 o 
  -9  -4   6       89.34       98.63      1.46 o 
  -8  -4   6      113.22      112.06      1.74 o 
  -7  -4   6      398.99      412.89      3.51 o 
  -6  -4   6      112.14      108.04      1.72 o 
  -5  -4   6      271.35      275.00      3.97 o 
  -4  -4   6       68.03       69.76      1.44 o 
  -3  -4   6      212.96      210.73      3.43 o 
  -2  -4   6      139.65      138.53      2.67 o 
  -1  -4   6      127.72      120.18      2.46 o 
   0  -4   6      461.82      433.26      7.67 o 
   1  -4   6      111.36      113.75      3.38 o 
   2  -4   6      153.61      142.60      4.95 o 
   3  -4   6       45.32       40.72      1.39 o 
   4  -4   6      139.60      133.51      2.51 o 
   5  -4   6       12.73       12.08      0.68 o 
   6  -4   6       45.71       47.69      1.67 o 
   7  -4   6        3.67        3.96      0.38 o 
 -11  -3   6       69.05       73.22      1.87 o 
 -10  -3   6       24.27       25.26      0.74 o 
  -9  -3   6       25.96       25.70      0.88 o 
  -8  -3   6      114.30      120.10      1.99 o 
  -7  -3   6       43.79       42.77      1.36 o 
  -6  -3   6      143.62      150.16      2.65 o 
  -5  -3   6        8.49       12.03      2.06 o 
  -4  -3   6      117.62      108.98      2.75 o 
  -3  -3   6      163.40      177.64      3.73 o 
  -2  -3   6      249.86      239.85      4.49 o 
  -1  -3   6      188.84      188.82      3.86 o 
   0  -3   6      327.88      341.47      5.86 o 
   1  -3   6      143.82      141.30      1.85 o 
   2  -3   6       63.58       55.69      1.08 o 
   3  -3   6      319.19      295.85      4.11 o 
   4  -3   6      161.52      156.67      2.90 o 
   5  -3   6      131.72      123.78      2.46 o 
   6  -3   6       92.55       87.05      1.85 o 
   7  -3   6       53.69       51.13      1.16 o 
 -12  -2   6       28.91       27.86      0.99 o 
 -11  -2   6       71.79       74.09      2.28 o 
 -10  -2   6      103.82      105.78      1.68 o 
  -9  -2   6      247.38      251.71      3.04 o 
  -8  -2   6      138.17      131.49      2.90 o 
  -7  -2   6       10.73       13.69      0.73 o 
  -6  -2   6        8.48        6.37      0.86 o 
  -5  -2   6      191.47      204.51      4.51 o 
  -3  -2   6       13.43       13.06      0.86 o 
  -2  -2   6      206.07      215.02      4.09 o 
  -1  -2   6      350.43      362.47      5.94 o 
   0  -2   6      219.01      206.07      4.10 o 
   1  -2   6       51.34       54.40      1.95 o 
   2  -2   6      204.58      187.90      4.15 o 
   3  -2   6       20.32       18.27      0.61 o 
   4  -2   6      694.96      657.66      5.94 o 
   5  -2   6      166.86      161.16      2.29 o 
   6  -2   6        4.57        3.85      0.48 o 
   7  -2   6       18.55       17.43      0.77 o 
   8  -2   6       15.97       13.52      1.22 o 
 -12  -1   6      224.14      230.31      3.89 o 
 -11  -1   6        0.55        0.44      0.26 o 
 -10  -1   6       84.67       88.86      1.57 o 
  -9  -1   6      307.15      306.75      3.39 o 
  -8  -1   6      296.78      283.25      4.60 o 
  -7  -1   6      647.91      653.21     10.38 o 
  -6  -1   6       47.83       44.36      1.93 o 
  -5  -1   6       77.69       74.87      2.36 o 
  -4  -1   6      349.33      332.03      5.65 o 
  -3  -1   6      243.88      255.66      4.46 o 
  -2  -1   6      136.10      139.36      2.94 o 
  -1  -1   6     1131.62     1193.96     15.31 o 
   0  -1   6       14.32       13.29      0.89 o 
   1  -1   6      268.23      284.36      5.15 o 
   2  -1   6       62.23       58.69      2.09 o 
   3  -1   6      659.22      685.06     10.54 o 
   4  -1   6       59.14       59.15      1.46 o 
   5  -1   6      280.85      280.76      3.80 o 
   6  -1   6      159.62      152.35      2.62 o 
   7  -1   6      128.77      131.30      3.36 o 
   8  -1   6       42.70       41.42      1.51 o 
   9  -1   6        5.53        4.84      0.36 o 
 -12   0   6       41.34       43.18      0.90 o 
 -11   0   6      191.21      202.60      2.94 o 
 -10   0   6        0.46        0.59      0.37 o 
  -9   0   6      177.17      187.30      3.21 o 
  -8   0   6      485.11      495.69     11.52 o 
  -7   0   6      119.51      117.08      3.32 o 
  -6   0   6      121.39      128.86      3.29 o 
  -5   0   6      205.96      176.96      3.74 o 
  -4   0   6      153.88      131.71      2.87 o 
  -3   0   6        8.03       11.97      0.72 o 
  -2   0   6      105.84      107.22      1.88 o 
  -1   0   6      825.97      848.41     11.26 o 
   0   0   6        4.95        9.29      0.96 o 
   1   0   6       48.67       43.77      1.65 o 
   2   0   6       74.27       68.89      2.26 o 
   3   0   6     1054.31     1074.33     14.96 o 
   4   0   6      209.09      216.81      2.70 o 
   5   0   6      136.54      127.55      2.42 o 
   6   0   6      774.07      781.50      8.20 o 
   7   0   6       10.89        7.77      0.55 o 
   8   0   6      104.97      104.09      2.56 o 
   9   0   6       35.37       35.09      1.00 o 
 -12   1   6      229.44      231.04      3.88 o 
 -11   1   6        0.53        0.39      0.46 o 
 -10   1   6       66.66       68.57      1.66 o 
  -9   1   6      305.46      307.91      4.35 o 
  -8   1   6      283.37      272.60      4.08 o 
  -7   1   6      634.17      638.07      9.02 o 
  -6   1   6       57.50       54.90      2.03 o 
  -5   1   6       64.82       58.35      1.92 o 
  -4   1   6      403.12      382.16      5.95 o 
  -3   1   6      238.24      246.72      3.97 o 
  -2   1   6      117.19      119.47      2.50 o 
  -1   1   6     1211.22     1280.72     11.45 o 
   0   1   6       23.06       23.07      0.76 o 
   1   1   6      306.39      323.87      3.78 o 
   2   1   6       67.65       62.24      2.08 o 
   3   1   6      659.40      637.58      9.76 o 
   4   1   6       61.91       62.84      1.07 o 
   5   1   6      284.86      293.79      4.02 o 
   6   1   6      166.50      164.59      2.76 o 
   7   1   6      131.85      131.92      2.95 o 
   8   1   6       45.78       44.20      1.00 o 
 -12   2   6       28.68       28.09      0.97 o 
 -11   2   6       67.15       71.12      1.43 o 
 -10   2   6      103.23      106.54      2.46 o 
  -9   2   6      261.08      271.35      4.04 o 
  -8   2   6      137.39      131.28      2.21 o 
  -7   2   6       15.73       21.85      0.87 o 
  -6   2   6        5.92        5.32      0.72 o 
  -5   2   6      237.58      257.88      4.81 o 
  -4   2   6       25.23       25.61      0.89 o 
  -3   2   6       26.56       26.81      1.41 o 
  -2   2   6      236.45      247.54      4.87 o 
  -1   2   6      364.13      373.67      6.38 o 
   0   2   6      242.26      233.20      4.60 o 
   1   2   6       36.18       35.97      1.56 o 
   2   2   6      183.64      174.29      3.77 o 
   3   2   6       13.65       10.70      0.80 o 
   4   2   6      637.95      619.79      6.49 o 
   5   2   6      149.40      147.97      1.95 o 
   6   2   6        3.91        3.84      0.50 o 
   7   2   6       20.88       21.35      0.77 o 
   8   2   6       19.68       18.64      0.54 o 
 -11   3   6       67.46       72.89      1.81 o 
 -10   3   6       17.14       17.70      0.78 o 
  -9   3   6       25.33       27.09      1.10 o 
  -8   3   6      114.93      119.43      3.31 o 
  -7   3   6       44.34       43.62      1.21 o 
  -6   3   6      136.15      143.55      2.22 o 
  -5   3   6        7.77        8.67      0.51 o 
  -4   3   6      112.30      103.08      3.18 o 
  -3   3   6      164.31      172.52      4.25 o 
  -2   3   6      237.42      229.09      5.04 o 
  -1   3   6      208.43      208.19      4.70 o 
   0   3   6      284.63      297.61      5.91 o 
   1   3   6      165.28      175.50      2.77 o 
   2   3   6       51.14       48.55      1.34 o 
   3   3   6      291.31      279.95      5.21 o 
   4   3   6      149.13      149.71      2.37 o 
   5   3   6      104.64       99.61      1.81 o 
   6   3   6       96.12       93.10      2.57 o 
   7   3   6       44.15       43.69      1.46 o 
   8   3   6       11.81       11.33      0.52 o 
 -10   4   6        2.20        2.22      0.26 o 
  -9   4   6       99.74      101.24      2.02 o 
  -8   4   6      107.09      106.89      3.18 o 
  -7   4   6      361.73      382.40      7.28 o 
  -6   4   6      111.56      107.70      2.37 o 
  -5   4   6      259.63      265.42      4.12 o 
  -4   4   6       75.30       76.17      3.37 o 
  -3   4   6      201.51      194.77      3.38 o 
  -2   4   6      158.67      169.03      4.45 o 
  -1   4   6      121.03      122.76      4.26 o 
   0   4   6      485.84      496.43      7.81 o 
   1   4   6       92.72      100.70      2.79 o 
   2   4   6      143.27      142.08      3.43 o 
   3   4   6       41.42       36.31      1.60 o 
   4   4   6      120.70      114.84      2.84 o 
   5   4   6       14.01       13.84      0.84 o 
   6   4   6       42.51       41.08      2.15 o 
   7   4   6        3.86        3.71      0.33 o 
  -9   5   6        1.39        1.63      0.31 o 
  -8   5   6      139.57      138.73      3.90 o 
  -7   5   6       29.53       30.83      1.24 o 
  -6   5   6      157.68      166.77      4.42 o 
  -5   5   6       69.24       73.03      3.12 o 
  -4   5   6      249.98      250.72      5.68 o 
  -3   5   6        0.96        1.72      0.96 o 
  -1   5   6      225.91      239.68      4.49 o 
   0   5   6      126.57      139.12      3.26 o 
   1   5   6      213.85      201.43      4.14 o 
   2   5   6       59.20       58.84      1.97 o 
   3   5   6      153.99      156.35      3.32 o 
   4   5   6        5.87        6.18      0.58 o 
   5   5   6        7.33        7.34      0.32 o 
  -7   6   6       96.98       83.63      1.71 o 
  -6   6   6       29.65       32.53      1.18 o 
  -5   6   6      171.56      183.97      2.64 o 
  -4   6   6      135.81      150.71      3.56 o 
  -3   6   6        4.05        3.58      0.84 o 
  -2   6   6       15.42       19.65      1.45 o 
  -1   6   6       15.81       17.94      0.71 o 
   0   6   6      153.31      150.56      2.33 o 
   1   6   6       51.05       47.09      1.45 o 
   2   6   6       23.64       22.80      0.96 o 
   3   6   6       13.44       13.05      0.65 o 
  -5  -6   7       91.10       98.84      2.12 o 
  -4  -6   7       10.86       10.65      0.73 o 
  -3  -6   7        1.90        2.24      0.48 o 
  -2  -6   7       35.88       35.35      1.33 o 
  -1  -6   7       62.85       62.90      1.25 o 
   0  -6   7      109.43      111.05      2.43 o 
   1  -6   7       64.28       59.50      1.58 o 
   2  -6   7       48.95       45.23      1.18 o 
  -9  -5   7      103.84       90.24      1.65 o 
  -8  -5   7       25.04       24.43      0.71 o 
  -7  -5   7      181.48      191.85      2.78 o 
  -6  -5   7       31.65       33.34      1.05 o 
  -5  -5   7       87.89       90.10      1.86 o 
  -4  -5   7       13.26       16.43      0.83 o 
  -3  -5   7      182.00      181.37      2.47 o 
  -2  -5   7        7.51        8.30      0.66 o 
  -1  -5   7      107.98      113.64      3.20 o 
   0  -5   7        6.71        6.43      0.91 o 
   1  -5   7      213.69      218.39      4.68 o 
   2  -5   7       26.03       25.97      1.42 o 
   3  -5   7      108.57      108.15      2.77 o 
   4  -5   7       70.72       70.52      1.90 o 
 -10  -4   7       71.44       76.16      1.57 o 
  -9  -4   7        6.66        5.92      0.35 o 
  -8  -4   7       34.06       34.15      0.89 o 
  -7  -4   7       50.20       47.52      1.13 o 
  -6  -4   7      264.97      266.77      3.82 o 
  -5  -4   7       66.42       62.30      1.65 o 
  -4  -4   7      208.58      218.56      2.80 o 
  -3  -4   7       65.71       63.26      1.81 o 
  -2  -4   7      535.15      533.22      6.52 o 
  -1  -4   7       33.09       31.62      1.29 o 
   0  -4   7      228.80      234.91      5.23 o 
   1  -4   7      203.23      187.45      4.57 o 
   2  -4   7       50.15       47.76      2.16 o 
   3  -4   7      192.63      182.42      3.38 o 
   4  -4   7       63.91       59.00      1.49 o 
   5  -4   7       68.78       65.68      2.03 o 
   6  -4   7       33.51       34.40      1.10 o 
 -11  -3   7       40.33       39.59      1.26 o 
 -10  -3   7       20.96       21.12      0.65 o 
  -9  -3   7       11.03       11.21      0.57 o 
  -8  -3   7       55.41       62.45      1.36 o 
  -7  -3   7        4.38        5.87      0.57 o 
  -6  -3   7       10.40       11.20      0.71 o 
  -5  -3   7       54.74       55.27      1.19 o 
  -4  -3   7        6.52        7.65      0.41 o 
  -3  -3   7      812.76      808.41      6.93 o 
  -2  -3   7       24.49       25.40      0.99 o 
  -1  -3   7      556.49      577.07      6.41 o 
   0  -3   7      133.80      130.25      1.74 o 
   1  -3   7      381.88      379.93      3.46 o 
   2  -3   7      171.74      158.10      2.35 o 
   3  -3   7       85.84       84.29      1.63 o 
   4  -3   7       41.33       43.10      1.40 o 
   5  -3   7       11.41       11.02      0.68 o 
   6  -3   7        6.97        6.57      0.48 o 
   7  -3   7        2.31        1.80      0.29 o 
 -12  -2   7       21.45       20.67      0.80 o 
 -11  -2   7        5.87        5.18      0.66 o 
 -10  -2   7       23.49       25.71      0.77 o 
  -9  -2   7        6.78        7.13      0.50 o 
  -8  -2   7       30.13       28.98      1.08 o 
  -7  -2   7       29.71       23.56      1.65 o 
  -6  -2   7      206.06      214.97      5.06 o 
  -4  -2   7      182.94      195.83      4.08 o 
  -3  -2   7       24.72       21.47      1.22 o 
  -2  -2   7      144.56      148.41      3.42 o 
  -1  -2   7       44.02       37.37      1.63 o 
   0  -2   7       50.45       60.27      2.15 o 
   1  -2   7       10.07       11.13      0.56 o 
   2  -2   7       42.02       42.47      0.94 o 
   3  -2   7      117.61      113.88      1.90 o 
   4  -2   7       16.64       15.81      0.71 o 
   5  -2   7      157.06      154.84      2.16 o 
   6  -2   7       45.50       43.21      1.99 o 
   7  -2   7       67.81       67.43      1.90 o 
 -12  -1   7        0.21        0.47      0.31 o 
 -11  -1   7       25.24       25.53      0.88 o 
 -10  -1   7       60.01       60.29      1.29 o 
  -9  -1   7      161.56      166.94      2.25 o 
  -8  -1   7      153.94      149.76      3.81 o 
  -7  -1   7       76.30       74.54      1.73 o 
  -6  -1   7       49.22       51.81      2.12 o 
  -5  -1   7      297.60      297.04      5.60 o 
  -4  -1   7      154.11      136.31      3.21 o 
  -3  -1   7      237.65      228.17      4.35 o 
  -2  -1   7      533.47      543.36      8.21 o 
  -1  -1   7      472.54      488.71      7.66 o 
   0  -1   7      115.62      130.58      3.24 o 
   1  -1   7      168.37      186.31      4.17 o 
   2  -1   7       99.17      105.15      2.37 o 
   3  -1   7       28.88       31.48      1.19 o 
   4  -1   7       53.69       48.03      1.44 o 
   5  -1   7       56.09       53.50      2.11 o 
   6  -1   7      122.85      113.41      3.70 o 
   7  -1   7        4.22        4.44      0.62 o 
   8  -1   7       50.74       48.51      1.31 o 
 -12   0   7      127.87      117.93      2.82 o 
 -11   0   7       61.77       57.11      1.37 o 
 -10   0   7        2.38        2.02      0.47 o 
  -9   0   7       85.95       89.70      2.12 o 
  -8   0   7        1.00        0.47      0.61 o 
  -7   0   7      106.09      104.39      2.26 o 
  -6   0   7      124.42      114.12      3.12 o 
  -5   0   7       28.38       25.64      1.32 o 
  -4   0   7      298.18      285.20      4.96 o 
  -3   0   7      325.39      313.37     10.93 o 
  -2   0   7     2749.67     2788.23     33.50 o 
  -1   0   7       34.70       45.37      1.11 o 
   0   0   7      573.76      647.25      9.51 o 
   1   0   7        0.32        0.62      0.46 o 
   2   0   7      267.41      289.15      5.63 o 
   3   0   7       49.46       50.60      1.05 o 
   4   0   7       18.72       13.81      1.00 o 
   5   0   7      237.20      217.52      3.33 o 
   6   0   7       45.81       41.87      1.24 o 
   7   0   7        1.84        1.22      0.30 o 
   8   0   7       39.19       36.51      1.12 o 
 -12   1   7        0.48        0.45      0.28 o 
 -11   1   7       20.61       20.79      1.23 o 
 -10   1   7       58.71       60.83      1.60 o 
  -9   1   7      185.47      191.85      2.68 o 
  -8   1   7      152.22      152.74      2.90 o 
  -7   1   7       80.87       81.99      1.64 o 
  -6   1   7       47.11       47.02      1.91 o 
  -5   1   7      351.51      361.37      6.09 o 
  -4   1   7      140.75      125.01      2.75 o 
  -3   1   7      252.85      251.76      4.42 o 
  -2   1   7      548.32      568.01      5.90 o 
  -1   1   7      497.47      551.06      6.84 o 
   0   1   7      106.61      117.48      3.04 o 
   1   1   7      168.50      180.98      3.91 o 
   2   1   7       91.53      103.60      3.42 o 
   3   1   7       27.56       28.84      0.85 o 
   4   1   7       51.85       49.50      1.10 o 
   5   1   7       68.31       66.62      1.63 o 
   6   1   7      117.19      110.72      2.07 o 
   7   1   7        7.46        7.93      0.49 o 
   8   1   7       56.92       46.23      1.08 o 
 -12   2   7       21.97       22.20      0.80 o 
 -11   2   7        6.37        5.31      0.74 o 
 -10   2   7       13.85       15.41      0.97 o 
  -9   2   7        7.31        7.88      0.70 o 
  -8   2   7       16.53       15.20      0.77 o 
  -7   2   7       28.00       23.11      0.90 o 
  -6   2   7      203.64      207.93      2.76 o 
  -5   2   7       89.79       90.23      2.93 o 
  -4   2   7      170.33      189.00      4.39 o 
  -3   2   7       19.84       26.81      1.52 o 
  -2   2   7      128.46      134.16      3.47 o 
  -1   2   7       35.03       30.12      1.54 o 
   0   2   7       36.65       40.62      1.75 o 
   1   2   7       17.62       19.94      0.81 o 
   2   2   7       58.63       63.14      1.62 o 
   3   2   7      125.72      131.34      4.06 o 
   4   2   7       21.67       21.66      0.90 o 
   5   2   7      180.77      182.14      4.18 o 
   6   2   7       54.84       54.57      1.90 o 
   7   2   7       51.71       51.02      1.53 o 
 -11   3   7       39.49       39.34      0.84 o 
 -10   3   7       20.45       20.48      0.79 o 
  -9   3   7       10.10        9.65      0.66 o 
  -8   3   7       54.78       61.71      1.93 o 
  -7   3   7        1.12        1.98      0.37 o 
  -6   3   7       12.54       13.16      0.92 o 
  -5   3   7       53.18       53.38      1.24 o 
  -4   3   7        4.19        6.89      0.88 o 
  -3   3   7      774.14      786.70      9.08 o 
  -2   3   7       25.00       24.80      0.83 o 
  -1   3   7      509.55      539.83      5.05 o 
   0   3   7      121.08      123.60      1.92 o 
   1   3   7      388.68      405.74      4.96 o 
   2   3   7      165.80      158.61      3.66 o 
   3   3   7      102.11      103.19      4.34 o 
   4   3   7       28.20       31.43      1.50 o 
   5   3   7        7.27        7.17      0.48 o 
   6   3   7       11.55       11.48      0.78 o 
   7   3   7        1.06        1.26      0.27 o 
 -10   4   7       79.08       85.77      1.99 o 
  -9   4   7        6.59        5.89      0.75 o 
  -8   4   7       28.19       28.88      1.60 o 
  -7   4   7       52.60       46.97      2.21 o 
  -6   4   7      289.99      303.80      4.31 o 
  -5   4   7       72.95       67.09      2.21 o 
  -4   4   7      226.77      225.11      8.76 o 
  -3   4   7       58.75       55.76      2.48 o 
  -2   4   7      494.45      493.35     15.61 o 
  -1   4   7       28.09       28.45      1.39 o 
   0   4   7      199.00      205.95      4.28 o 
   1   4   7      185.29      179.28      3.94 o 
   2   4   7       54.59       55.58      1.99 o 
   3   4   7      170.87      166.51      2.50 o 
   4   4   7       71.99       67.07      1.37 o 
   5   4   7       68.91       63.76      1.15 o 
   6   4   7       37.92       34.93      0.96 o 
  -9   5   7      112.07       97.76      1.81 o 
  -8   5   7       24.06       20.93      1.24 o 
  -7   5   7      174.50      182.65      2.52 o 
  -6   5   7       32.70       32.72      1.08 o 
  -5   5   7       88.19       90.20      2.86 o 
  -4   5   7       11.70       13.22      1.33 o 
  -3   5   7      157.00      141.78      4.11 o 
  -1   5   7       85.02       93.46      2.44 o 
   0   5   7        3.39        2.65      0.54 o 
   1   5   7      236.16      240.18      4.48 o 
   2   5   7       19.63       19.82      1.07 o 
   3   5   7      127.34      130.46      2.72 o 
   4   5   7       67.45       65.71      1.54 o 
  -6   6   7       41.53       41.53      1.20 o 
  -5   6   7       92.41       99.70      2.39 o 
  -4   6   7        5.63        4.00      0.63 o 
  -3   6   7        1.32        1.47      0.62 o 
  -2   6   7       30.15       30.78      1.58 o 
  -1   6   7       54.58       53.28      2.28 o 
   0   6   7      106.59      108.52      1.73 o 
   1   6   7       52.87       49.82      1.06 o 
   2   6   7       57.97       57.94      1.94 o 
  -5  -6   8       67.19       61.58      1.33 o 
  -4  -6   8        0.33       -0.14      0.23 o 
  -3  -6   8       56.49       53.67      1.36 o 
  -2  -6   8       16.35       14.14      0.68 o 
  -1  -6   8       14.91       11.96      0.60 o 
   0  -6   8       29.19       22.50      0.71 o 
  -8  -5   8        4.01        3.51      0.27 o 
  -7  -5   8       14.26       13.17      0.56 o 
  -6  -5   8       40.58       44.67      1.11 o 
  -5  -5   8        8.99        6.56      0.52 o 
  -4  -5   8      313.42      308.75      5.32 o 
  -3  -5   8        2.42        1.96      0.39 o 
  -2  -5   8       83.98       86.03      1.88 o 
  -1  -5   8       13.91       15.37      1.20 o 
   0  -5   8      306.53      307.64      5.70 o 
   1  -5   8       18.86       18.29      1.19 o 
   2  -5   8       53.02       53.29      1.81 o 
   3  -5   8       62.40       63.81      1.75 o 
 -10  -4   8        3.47        3.12      0.38 o 
  -9  -4   8       24.10       23.21      0.58 o 
  -8  -4   8        9.45        9.51      0.46 o 
  -7  -4   8      172.22      172.63      2.22 o 
  -6  -4   8      103.10      100.45      2.02 o 
  -5  -4   8       64.74       62.05      2.13 o 
  -4  -4   8       87.66       85.95      1.60 o 
  -3  -4   8      540.13      551.59      5.65 o 
  -2  -4   8       40.70       36.32      1.40 o 
  -1  -4   8      388.55      389.77      5.31 o 
   0  -4   8       98.71       99.33      3.18 o 
   1  -4   8      393.51      412.02      7.50 o 
   2  -4   8       39.11       38.61      1.85 o 
   3  -4   8      156.04      165.79      3.83 o 
   4  -4   8      114.56      112.09      2.73 o 
   5  -4   8       42.40       42.98      1.26 o 
 -11  -3   8       31.11       30.83      1.00 o 
 -10  -3   8      101.32      104.26      1.42 o 
  -9  -3   8       20.80       19.96      0.67 o 
  -8  -3   8      287.49      285.05      3.78 o 
  -7  -3   8       85.65       80.17      1.78 o 
  -6  -3   8       66.53       63.41      1.60 o 
  -5  -3   8       83.41       82.36      3.15 o 
  -4  -3   8      129.32      132.61      2.12 o 
  -3  -3   8        9.57        9.17      1.23 o 
  -2  -3   8      113.05      112.12      4.14 o 
  -1  -3   8       85.18       82.19      1.92 o 
   0  -3   8      246.21      236.11      3.03 o 
   1  -3   8      168.87      163.09      2.41 o 
   2  -3   8       15.31       15.42      0.71 o 
   3  -3   8      115.42      115.78      1.88 o 
   4  -3   8      148.99      142.03      2.49 o 
   5  -3   8      166.28      159.01      3.16 o 
   6  -3   8       70.69       71.23      1.69 o 
 -11  -2   8       50.02       48.48      1.66 o 
 -10  -2   8       47.71       50.06      1.04 o 
  -9  -2   8      130.90      130.14      2.06 o 
  -8  -2   8       59.61       59.35      2.44 o 
  -7  -2   8      274.93      266.34      5.85 o 
  -6  -2   8       20.48       19.80      1.53 o 
  -5  -2   8       76.46       80.90      1.94 o 
  -4  -2   8       65.22       71.10      1.46 o 
  -3  -2   8       28.76       28.43      1.06 o 
  -2  -2   8      209.81      215.68      2.67 o 
  -1  -2   8      325.53      339.67      3.64 o 
   0  -2   8      100.30      101.52      1.51 o 
   1  -2   8      125.66      125.34      1.73 o 
   2  -2   8      105.64      101.99      1.80 o 
   3  -2   8      228.18      217.83      3.95 o 
   4  -2   8       24.35       20.78      0.76 o 
   5  -2   8       37.11       38.46      0.93 o 
   6  -2   8       11.86       12.20      0.84 o 
   7  -2   8       26.29       26.06      0.84 o 
 -12  -1   8       17.59       15.91      0.71 o 
 -11  -1   8       18.52       18.28      0.73 o 
 -10  -1   8      128.22      128.86      2.43 o 
  -9  -1   8       82.82       85.26      1.97 o 
  -8  -1   8      387.58      372.30      4.80 o 
  -7  -1   8       83.38       80.95      1.60 o 
  -6  -1   8      163.43      144.48      2.18 o 
  -5  -1   8       23.70       21.57      1.31 o 
  -4  -1   8      218.13      218.83      4.49 o 
  -3  -1   8      573.47      569.74      8.82 o 
  -2  -1   8      472.13      463.74      7.63 o 
  -1  -1   8      248.99      275.99      5.37 o 
   0  -1   8      548.92      557.79      6.90 o 
   1  -1   8      155.44      155.31      2.65 o 
   2  -1   8      220.50      211.32      3.30 o 
   3  -1   8       82.41       83.79      3.21 o 
   4  -1   8      236.78      242.18      3.58 o 
   5  -1   8        7.38        7.40      0.58 o 
   6  -1   8       74.25       75.01      1.48 o 
   7  -1   8       48.26       46.15      1.33 o 
 -12   0   8       48.56       47.34      1.28 o 
 -11   0   8       96.02       91.96      1.76 o 
 -10   0   8       70.48       71.62      1.76 o 
  -9   0   8      796.43      815.91     12.44 o 
  -8   0   8      557.76      554.08      9.48 o 
  -7   0   8     1029.98     1006.73     12.17 o 
  -6   0   8      105.96      109.10      2.26 o 
  -5   0   8      124.14      112.19      2.94 o 
  -4   0   8        3.86        3.43      0.57 o 
  -3   0   8      140.33      139.94      3.30 o 
  -2   0   8        0.84        0.60      0.27 o 
  -1   0   8       81.06       75.24      2.39 o 
   0   0   8      222.36      218.43      4.63 o 
   1   0   8      119.74      116.98      1.79 o 
   2   0   8      269.19      252.26      3.35 o 
   3   0   8      554.41      556.46      5.07 o 
   4   0   8        5.52        3.42      0.45 o 
   5   0   8      121.08      130.16      2.32 o 
   6   0   8        2.87        3.07      0.37 o 
   7   0   8      119.83      116.15      2.03 o 
 -12   1   8       21.44       21.44      0.85 o 
 -11   1   8       18.64       19.45      1.13 o 
 -10   1   8      146.97      150.07      2.48 o 
  -9   1   8       84.81       90.92      2.56 o 
  -8   1   8      376.63      370.94      5.06 o 
  -7   1   8       83.71       78.35      1.63 o 
  -6   1   8      164.15      154.13      2.29 o 
  -5   1   8       21.83       25.12      1.28 o 
  -4   1   8      235.08      230.90      4.41 o 
  -3   1   8      557.18      585.01      6.26 o 
  -2   1   8      507.82      525.18      5.76 o 
  -1   1   8      227.84      245.82      3.34 o 
   0   1   8      589.40      585.94      7.81 o 
   1   1   8      158.68      160.99      2.72 o 
   2   1   8      227.38      227.25      2.73 o 
   3   1   8      101.05      104.59      2.06 o 
   4   1   8      230.71      237.89      2.69 o 
   5   1   8       13.61       13.70      0.69 o 
   6   1   8       68.24       68.99      1.34 o 
   7   1   8       49.65       45.44      1.24 o 
 -11   2   8       46.00       43.75      0.97 o 
 -10   2   8       47.10       51.74      1.35 o 
  -9   2   8      116.00      119.00      2.26 o 
  -8   2   8       60.91       60.91      1.82 o 
  -7   2   8      252.36      244.74      4.01 o 
  -6   2   8       21.86       24.09      0.96 o 
  -5   2   8       89.54      102.76      3.10 o 
  -4   2   8       59.68       66.08      1.48 o 
  -3   2   8       40.21       38.43      1.53 o 
  -2   2   8      202.84      216.67      3.46 o 
  -1   2   8      339.80      370.09      4.53 o 
   0   2   8      110.90      121.62      5.24 o 
   1   2   8      133.47      136.28      2.35 o 
   2   2   8      118.04      116.39      2.19 o 
   3   2   8      231.78      229.34      3.30 o 
   4   2   8       29.31       26.89      0.95 o 
   5   2   8       39.95       41.46      1.07 o 
   6   2   8        6.82        6.66      0.60 o 
   7   2   8       33.02       31.64      0.89 o 
 -11   3   8       33.23       31.18      1.73 o 
 -10   3   8       85.00       86.64      1.55 o 
  -9   3   8       21.85       21.44      1.19 o 
  -8   3   8      271.99      271.72      3.20 o 
  -7   3   8       87.42       81.41      2.67 o 
  -6   3   8       60.16       57.21      2.19 o 
  -5   3   8       85.15       82.30      2.16 o 
  -4   3   8      138.22      132.95      4.01 o 
  -3   3   8        8.62        8.15      0.78 o 
  -2   3   8      117.52      122.13      1.97 o 
  -1   3   8       74.90       74.99      1.83 o 
   0   3   8      246.08      246.89      3.67 o 
   1   3   8      172.73      167.23      7.01 o 
   2   3   8        8.88        9.77      0.63 o 
   3   3   8      107.83      106.64      1.97 o 
   4   3   8      125.25      117.26      1.95 o 
   5   3   8      184.13      173.86      4.00 o 
   6   3   8       80.75       80.28      1.71 o 
 -10   4   8        3.15        2.66      0.37 o 
  -9   4   8       32.92       33.77      1.39 o 
  -8   4   8        8.85        8.82      0.95 o 
  -7   4   8      180.73      190.22      4.50 o 
  -6   4   8      105.17      102.41      2.14 o 
  -5   4   8       67.79       66.26      1.82 o 
  -4   4   8       83.24       75.30      2.02 o 
  -3   4   8      511.62      521.48      9.26 o 
  -2   4   8       35.18       33.56      1.16 o 
  -1   4   8      408.13      420.72      6.90 o 
   0   4   8       93.16      102.07      2.78 o 
   1   4   8      411.15      433.65      7.05 o 
   2   4   8       38.73       36.64      1.54 o 
   3   4   8      150.64      160.43      2.22 o 
   4   4   8      124.55      115.30      1.63 o 
  -8   5   8        5.36        4.87      0.47 o 
  -7   5   8       14.24       12.60      0.54 o 
  -6   5   8       49.93       53.91      1.25 o 
  -5   5   8        9.97        8.67      0.61 o 
  -4   5   8      318.17      312.22      4.10 o 
  -3   5   8        3.44        3.07      0.85 o 
  -1   5   8       12.59       14.21      0.85 o 
   0   5   8      330.54      326.53      5.32 o 
   1   5   8       15.27       15.22      0.89 o 
   2   5   8       53.57       52.16      1.52 o 
   3   5   8       62.69       60.38      1.45 o 
  -5   6   8       71.37       73.88      1.74 o 
  -4   6   8        0.77        0.64      0.38 o 
  -3   6   8       61.37       63.19      1.85 o 
  -2   6   8       13.59       12.95      0.89 o 
  -1   6   8        7.72        6.30      0.72 o 
   0   6   8       31.62       34.49      1.33 o 
   1   6   8       14.06       13.59      0.75 o 
  -7  -5   9       96.01       76.09     16.24 o 
  -6  -5   9        3.14        2.31      0.48 o 
  -5  -5   9      216.51      207.65      2.61 o 
  -4  -5   9        7.63        7.46      0.45 o 
  -3  -5   9       62.00       58.73      1.24 o 
  -2  -5   9        5.30        4.99      0.34 o 
  -1  -5   9      201.12      209.41      3.02 o 
   0  -5   9       22.68       20.14      1.13 o 
   1  -5   9       79.03       81.02      2.14 o 
   2  -5   9       24.56       25.93      0.99 o 
  -9  -4   9       69.68       58.88      5.20 o 
  -8  -4   9      166.31      160.30      2.12 o 
  -7  -4   9       26.88       27.33      0.73 o 
  -6  -4   9       69.17       74.17      2.32 o 
  -5  -4   9       45.06       46.23      2.21 o 
  -4  -4   9      291.51      305.27      6.44 o 
  -3  -4   9      146.67      159.85      3.62 o 
  -2  -4   9      234.50      242.84      3.84 o 
  -1  -4   9       50.00       51.26      1.61 o 
   0  -4   9      227.21      241.54      3.82 o 
   1  -4   9       12.83       13.40      0.80 o 
   2  -4   9      145.39      152.87      3.74 o 
   3  -4   9       94.85       97.66      2.41 o 
   4  -4   9       31.24       31.83      1.00 o 
 -10  -3   9       10.22        9.96      0.50 o 
  -9  -3   9      255.05      267.04      3.56 o 
  -8  -3   9       77.67       78.90      2.67 o 
  -7  -3   9      153.00      157.88      4.22 o 
  -6  -3   9       41.44       47.06      2.35 o 
  -5  -3   9      170.62      167.27      4.66 o 
  -4  -3   9       32.44       39.77      2.10 o 
  -3  -3   9      199.78      200.77      6.80 o 
  -2  -3   9       30.57       31.54      1.79 o 
  -1  -3   9      122.72      121.24      3.57 o 
   0  -3   9       57.93       55.98      2.33 o 
   1  -3   9       51.25       54.60      1.30 o 
   2  -3   9      139.68      136.08      2.05 o 
   3  -3   9      129.35      133.89      2.34 o 
   4  -3   9      165.68      168.83      3.70 o 
 -11  -2   9        5.72        6.74      0.61 o 
 -10  -2   9      193.42      201.72      2.74 o 
  -9  -2   9       16.69       15.27      0.84 o 
  -8  -2   9       58.53       52.86      2.23 o 
  -7  -2   9      104.77      109.54      3.49 o 
  -6  -2   9      117.04      111.60      3.60 o 
  -5  -2   9       19.66       15.56      1.42 o 
  -4  -2   9      267.03      263.06      3.30 o 
  -3  -2   9       81.68       81.05      1.90 o 
  -2  -2   9      734.09      774.45      8.38 o 
  -1  -2   9      106.61       91.38      3.87 o 
   0  -2   9       38.87       42.21      1.14 o 
   1  -2   9      170.22      162.91      2.36 o 
   2  -2   9       23.05       22.79      0.84 o 
   3  -2   9      194.23      190.78      2.46 o 
   4  -2   9       96.31       99.94      1.91 o 
   5  -2   9       71.71       71.14      2.58 o 
   6  -2   9       25.68       25.87      0.86 o 
 -11  -1   9        4.76        4.25      0.37 o 
 -10  -1   9       40.99       44.15      1.86 o 
  -9  -1   9      208.08      214.09      4.43 o 
  -8  -1   9       13.57       12.92      1.13 o 
  -7  -1   9      304.31      300.66      4.27 o 
  -6  -1   9       77.18       72.81      1.89 o 
  -5  -1   9      906.16      910.10     29.20 o 
  -4  -1   9       47.14       51.77      2.08 o 
  -3  -1   9      461.40      465.10      5.45 o 
  -2  -1   9       52.41       53.88      1.79 o 
  -1  -1   9      230.02      240.64      4.74 o 
   0  -1   9      279.47      255.48      3.72 o 
   1  -1   9       68.93       66.34      1.71 o 
   2  -1   9      154.25      142.99      2.62 o 
   3  -1   9      152.97      164.00      2.79 o 
   4  -1   9       17.70       18.12      1.27 o 
   5  -1   9      158.15      161.14      2.37 o 
   6  -1   9       30.95       27.94      1.02 o 
 -12   0   9       28.05       24.18      0.79 o 
 -11   0   9       65.23       65.54      2.25 o 
 -10   0   9       14.94       15.24      0.94 o 
  -9   0   9       27.34       26.56      1.12 o 
  -8   0   9      411.26      415.74      7.77 o 
  -7   0   9       27.61       28.64      1.79 o 
  -6   0   9      661.42      655.24      5.96 o 
  -5   0   9        4.94        3.07      0.47 o 
  -4   0   9      668.41      655.94      7.19 o 
  -3   0   9       18.96       19.26      0.83 o 
  -2   0   9      478.09      498.17      6.38 o 
  -1   0   9       54.30       50.30      1.40 o 
   0   0   9        5.38        6.06      0.46 o 
   1   0   9       66.30       57.45      1.52 o 
   2   0   9      369.07      396.59      6.74 o 
   3   0   9       20.96       19.84      0.89 o 
   4   0   9       80.49       85.17      1.78 o 
   5   0   9      109.21      118.47      1.94 o 
   6   0   9      221.88      209.23      4.52 o 
 -12   1   9       53.84       51.62      1.21 o 
 -11   1   9        6.22        6.98      0.68 o 
 -10   1   9       47.58       51.78      2.05 o 
  -9   1   9      194.77      198.10      3.50 o 
  -8   1   9       15.17       15.09      0.93 o 
  -7   1   9      291.55      291.76      4.42 o 
  -6   1   9       76.74       76.16      2.06 o 
  -5   1   9      915.54      894.76     17.82 o 
  -4   1   9       44.53       46.90      1.15 o 
  -3   1   9      440.98      446.16      3.73 o 
  -2   1   9       57.89       61.75      1.22 o 
  -1   1   9      257.82      261.69      3.63 o 
   0   1   9      282.46      266.66      3.60 o 
   1   1   9       95.28       90.49      2.75 o 
   2   1   9      155.12      142.32      2.50 o 
   3   1   9      173.90      187.33      2.88 o 
   4   1   9       20.43       20.15      0.78 o 
   5   1   9      164.37      169.43      3.47 o 
   6   1   9       38.66       36.77      1.16 o 
 -11   2   9        6.17        5.74      0.86 o 
 -10   2   9      221.56      235.34      3.09 o 
  -9   2   9       14.24       13.84      0.66 o 
  -8   2   9       59.97       59.58      1.77 o 
  -7   2   9      101.48      108.22      4.49 o 
  -6   2   9      113.07      108.48      2.56 o 
  -5   2   9       19.23       19.09      1.08 o 
  -4   2   9      258.61      263.06      6.56 o 
  -3   2   9       78.87       79.14      1.52 o 
  -2   2   9      753.06      804.01      7.27 o 
  -1   2   9      101.98       90.35      2.61 o 
   0   2   9       57.82       60.09      1.47 o 
   1   2   9      161.15      152.51      2.84 o 
   2   2   9       37.49       38.00      1.17 o 
   3   2   9      181.84      176.77      2.69 o 
   4   2   9       76.15       77.37      2.43 o 
   5   2   9       86.36       88.73      2.15 o 
   6   2   9       25.11       23.82      0.79 o 
 -10   3   9        7.93        7.16      0.39 o 
  -9   3   9      272.99      290.32      6.37 o 
  -8   3   9       73.45       73.71      2.20 o 
  -7   3   9      132.11      131.73      3.14 o 
  -6   3   9       40.46       46.19      1.58 o 
  -5   3   9      153.43      146.29      2.92 o 
  -4   3   9       31.98       35.27      1.39 o 
  -3   3   9      185.95      180.44      4.92 o 
  -2   3   9       30.03       32.53      1.45 o 
  -1   3   9      119.67      123.29      3.36 o 
   0   3   9       64.27       67.47      1.74 o 
   1   3   9       58.56       62.87      1.64 o 
   2   3   9      132.54      132.14      2.92 o 
   3   3   9      120.80      122.09      1.95 o 
   4   3   9      171.22      170.75      2.20 o 
   5   3   9       96.82       89.18      1.76 o 
  -9   4   9       75.21       73.22      1.88 o 
  -8   4   9      153.88      163.81      3.55 o 
  -7   4   9       26.33       26.80      1.49 o 
  -6   4   9       60.59       63.49      2.43 o 
  -5   4   9       44.09       45.93      1.74 o 
  -4   4   9      279.27      267.88      5.74 o 
  -3   4   9      149.83      160.22      4.28 o 
  -2   4   9      245.77      256.38      6.60 o 
  -1   4   9       54.81       59.26      1.50 o 
   0   4   9      224.64      233.08      4.40 o 
   1   4   9        9.24        9.61      0.79 o 
   2   4   9      149.52      152.86      3.10 o 
   3   4   9       93.12       90.93      2.01 o 
   4   4   9       35.44       33.26      0.86 o 
  -7   5   9      110.08      110.37      2.20 o 
  -6   5   9        3.25        2.52      0.48 o 
  -5   5   9      235.90      227.61      2.85 o 
  -4   5   9        7.22        5.84      0.72 o 
  -3   5   9       59.21       55.09      2.04 o 
  -2   5   9        4.67        5.38      0.84 o 
  -1   5   9      203.09      212.57      3.55 o 
   0   5   9       19.81       17.93      0.83 o 
   1   5   9       73.86       75.06      1.72 o 
   2   5   9       20.65       21.10      0.75 o 
  -4   6   9       14.44       12.32      0.59 o 
  -6  -5  10       25.88       23.99      0.92 o 
  -5  -5  10       15.41       16.61      0.86 o 
  -4  -5  10        1.76        0.89      0.37 o 
  -3  -5  10        5.07        4.27      0.52 o 
  -2  -5  10       73.59       70.74      1.78 o 
  -1  -5  10        8.22        8.75      0.70 o 
   0  -5  10      223.31      220.36      3.68 o 
  -9  -4  10      115.62      109.36      2.04 o 
  -8  -4  10       87.47       73.17      6.60 o 
  -7  -4  10       30.81       30.13      2.58 o 
  -6  -4  10       12.69       11.96      1.05 o 
  -5  -4  10       23.47       24.36      1.50 o 
  -4  -4  10       50.44       52.75      2.24 o 
  -3  -4  10       89.33       92.79      2.08 o 
  -2  -4  10        9.00        8.80      0.72 o 
  -1  -4  10      114.26      121.63      2.35 o 
   0  -4  10        2.48        3.26      0.51 o 
   1  -4  10      202.60      216.05      6.94 o 
   2  -4  10       31.37       29.13      1.00 o 
 -10  -3  10       62.32       60.39      1.09 o 
  -9  -3  10       57.76       58.40      1.29 o 
  -8  -3  10       35.10       37.31      1.66 o 
  -7  -3  10        8.66        6.36      0.94 o 
  -6  -3  10       75.14       72.41      2.76 o 
  -5  -3  10       58.63       62.40      2.67 o 
  -4  -3  10      324.17      329.19      6.98 o 
  -3  -3  10        2.38        1.96      0.56 o 
  -2  -3  10      199.92      215.98      3.63 o 
  -1  -3  10       54.49       52.93      2.21 o 
   0  -3  10      247.11      274.65      5.52 o 
   1  -3  10        6.97        6.56      0.83 o 
   2  -3  10      134.82      140.50      3.23 o 
   3  -3  10       25.96       24.85      1.04 o 
 -11  -2  10       73.12       72.86      1.64 o 
 -10  -2  10      152.19      141.74      1.90 o 
  -9  -2  10       74.89       75.68      1.66 o 
  -8  -2  10       17.18       17.21      1.23 o 
  -7  -2  10      201.00      193.17      4.63 o 
  -6  -2  10       75.08       75.83      2.88 o 
  -5  -2  10      145.63      142.62      4.18 o 
  -4  -2  10      127.38      125.42      3.98 o 
  -3  -2  10       78.59       77.10      2.69 o 
  -2  -2  10       50.32       50.12      2.12 o 
  -1  -2  10       21.34       23.70      1.05 o 
   0  -2  10        3.53        4.23      0.57 o 
   1  -2  10      143.13      153.71      2.20 o 
   2  -2  10      103.48      112.22      1.73 o 
   3  -2  10       55.90       63.41      1.44 o 
   4  -2  10      142.68      137.15      2.87 o 
 -11  -1  10       95.26       86.19      1.84 o 
 -10  -1  10      199.27      196.62      4.02 o 
  -9  -1  10      163.44      161.24      3.53 o 
  -8  -1  10       84.67       82.79      1.82 o 
  -7  -1  10      111.39      108.43      2.27 o 
  -6  -1  10      281.22      278.04      4.12 o 
  -5  -1  10      192.60      182.56      4.61 o 
  -4  -1  10      179.94      178.37      4.63 o 
  -3  -1  10      352.42      351.90     11.90 o 
  -2  -1  10      171.86      186.70      4.40 o 
  -1  -1  10       64.81       65.77      2.46 o 
   0  -1  10       25.74       27.80      1.11 o 
   1  -1  10       19.03       17.10      0.88 o 
   2  -1  10       83.76       92.92      1.96 o 
   3  -1  10        3.08        3.15      0.42 o 
   4  -1  10       73.30       75.81      1.46 o 
   5  -1  10       41.83       40.64      1.15 o 
 -11   0  10       37.02       31.45      3.90 o 
 -10   0  10        1.14        0.77      0.44 o 
  -9   0  10       29.39       27.66      1.47 o 
  -8   0  10      154.67      151.71      4.09 o 
  -7   0  10      202.01      196.56      4.92 o 
  -6   0  10        1.67        1.97      0.49 o 
  -5   0  10      792.39      811.38     12.43 o 
  -4   0  10      209.55      208.63      4.96 o 
  -2   0  10      119.28      125.55      3.29 o 
  -1   0  10       31.00       35.86      1.73 o 
   0   0  10        6.46        8.14      0.92 o 
   1   0  10       51.36       56.53      2.23 o 
   2   0  10       27.73       27.06      1.51 o 
   3   0  10        3.16        3.33      0.42 o 
   4   0  10        0.95        1.16      0.27 o 
   5   0  10      240.76      229.47      3.78 o 
 -11   1  10       89.00       88.05      2.05 o 
 -10   1  10      213.04      223.60      4.39 o 
  -9   1  10      161.52      160.90      2.63 o 
  -8   1  10       80.32       81.79      1.98 o 
  -7   1  10      112.08      108.20      2.45 o 
  -6   1  10      286.65      285.30      4.40 o 
  -5   1  10      196.85      190.18      4.92 o 
  -4   1  10      152.80      161.77      4.48 o 
  -3   1  10      355.91      346.21      7.95 o 
  -2   1  10      195.93      202.52      4.30 o 
  -1   1  10       61.44       61.43      1.52 o 
   0   1  10       43.14       46.12      1.34 o 
   1   1  10       15.78       13.79      0.75 o 
   2   1  10      102.15      107.09      2.04 o 
   3   1  10        3.08        2.25      0.55 o 
   4   1  10       82.54       84.37      2.22 o 
   5   1  10       46.18       46.06      1.30 o 
 -11   2  10       73.25       67.82      1.42 o 
 -10   2  10      142.70      142.95      2.02 o 
  -9   2  10       73.30       75.87      1.36 o 
  -8   2  10       14.17       14.74      0.89 o 
  -7   2  10      191.26      192.71      3.38 o 
  -6   2  10       75.99       79.22      2.14 o 
  -5   2  10      123.54      117.60      3.30 o 
  -4   2  10      129.09      117.97      5.24 o 
  -3   2  10       66.46       69.79      2.11 o 
  -2   2  10       50.06       48.15      1.49 o 
  -1   2  10       34.75       38.42      1.35 o 
   0   2  10        2.91        3.55      0.51 o 
   1   2  10      175.29      188.29      4.68 o 
   2   2  10      107.71      116.54      2.02 o 
   3   2  10       50.56       54.34      1.20 o 
   4   2  10      157.06      132.40     19.00 o 
   5   2  10        5.74        5.08      0.35 o 
 -10   3  10       70.75       73.90      1.63 o 
  -9   3  10       51.22       54.26      1.77 o 
  -8   3  10       23.20       24.88      1.53 o 
  -7   3  10        7.51        7.88      0.66 o 
  -6   3  10       67.40       64.87      2.29 o 
  -5   3  10       58.24       57.11      2.15 o 
  -4   3  10      298.90      295.13      4.32 o 
  -3   3  10        2.37        2.27      0.50 o 
  -2   3  10      188.16      207.04      8.24 o 
  -1   3  10       55.32       53.86      1.65 o 
   0   3  10      266.78      294.00      3.99 o 
   1   3  10        8.44        8.23      0.89 o 
   2   3  10      147.56      151.95      2.11 o 
   3   3  10       30.42       29.83      0.72 o 
  -9   4  10      104.07      101.64      1.95 o 
  -8   4  10       81.99       77.90      2.02 o 
  -7   4  10       34.04       36.27      1.54 o 
  -6   4  10       12.10       11.67      1.08 o 
  -5   4  10       33.23       33.23      1.71 o 
  -4   4  10       52.27       49.91      1.37 o 
  -3   4  10       79.15       76.08      3.35 o 
  -2   4  10        9.03        9.45      1.15 o 
  -1   4  10       97.52      103.83      2.48 o 
   0   4  10        2.25        3.10      0.49 o 
   1   4  10      208.94      218.35      3.74 o 
   2   4  10       33.44       32.44      1.05 o 
  -5   5  10       16.82       13.84      0.65 o 
  -4   5  10        0.57        1.29      0.31 o 
  -3   5  10        5.09        4.78      0.53 o 
  -2   5  10       74.93       71.12      1.95 o 
  -1   5  10        8.99        8.99      0.39 o 
   0   5  10      230.45      205.89      2.32 o 
  -8  -4  11      144.12      133.14      2.34 o 
  -7  -4  11       10.43        7.58      1.81 o 
  -6  -4  11       25.31       26.57      1.25 o 
  -5  -4  11      138.63      136.20      3.21 o 
  -4  -4  11      114.91      124.57      3.16 o 
  -3  -4  11       39.13       39.55      1.73 o 
  -2  -4  11        8.89        9.03      0.87 o 
  -1  -4  11        3.25        3.58      0.43 o 
   0  -4  11      184.67      184.12      7.07 o 
   1  -4  11       15.04       14.64      0.65 o 
  -9  -3  11      155.99      142.43      2.49 o 
  -8  -3  11       20.19       18.91      0.75 o 
  -7  -3  11      122.42      123.20      3.11 o 
  -6  -3  11       31.29       33.38      1.71 o 
  -5  -3  11        9.78       11.61      1.20 o 
  -4  -3  11       18.32       19.64      1.53 o 
  -3  -3  11       30.03       33.67      1.95 o 
  -2  -3  11        7.99        8.31      0.86 o 
  -1  -3  11       46.42       47.10      1.42 o 
   0  -3  11        1.61        2.32      0.53 o 
   1  -3  11       38.79       38.95      1.40 o 
 -10  -2  11       50.26       40.98      7.20 o 
  -9  -2  11       14.29       13.42      0.60 o 
  -8  -2  11      165.56      165.43      3.55 o 
  -7  -2  11       50.63       45.24      1.93 o 
  -6  -2  11       27.74       28.51      1.59 o 
  -5  -2  11       14.11       16.84      1.39 o 
  -4  -2  11       41.62       46.70      2.35 o 
  -3  -2  11       34.18       31.97      2.01 o 
  -2  -2  11       39.42       41.22      1.82 o 
  -1  -2  11       15.10       17.45      1.19 o 
   0  -2  11       76.22       78.17      2.21 o 
   1  -2  11       42.86       46.19      1.84 o 
   2  -2  11      129.75      132.57      3.00 o 
 -10  -1  11        6.76        6.97      0.46 o 
  -9  -1  11       41.35       39.40      1.31 o 
  -8  -1  11       78.60       76.26      2.40 o 
  -7  -1  11       63.35       67.33      1.65 o 
  -6  -1  11       16.46       16.93      0.92 o 
  -5  -1  11       48.31       54.65      2.31 o 
  -4  -1  11       95.96       95.99      3.26 o 
  -3  -1  11      186.91      200.71      4.62 o 
  -2  -1  11      314.61      340.80      6.42 o 
  -1  -1  11       66.86       70.27      2.52 o 
   0  -1  11        6.34        5.78      0.84 o 
   1  -1  11       69.57       74.44      2.45 o 
   2  -1  11       18.08       20.27      1.20 o 
   3  -1  11       90.02       92.84      2.31 o 
   4  -1  11        2.06        2.33      0.31 o 
 -11   0  11        5.59        5.13      0.43 o 
 -10   0  11      235.06      222.48     18.98 o 
  -9   0  11      330.23      336.67      7.50 o 
  -8   0  11      139.60      140.48      3.69 o 
  -7   0  11       46.11       49.92      2.27 o 
  -6   0  11        3.70        4.62      0.63 o 
  -5   0  11       20.16       22.63      1.54 o 
  -4   0  11       69.77       75.46      2.86 o 
  -3   0  11       19.83       23.33      1.39 o 
  -2   0  11       12.69       14.11      1.07 o 
  -1   0  11        8.94       15.36      1.14 o 
   0   0  11      108.16      115.87      3.18 o 
   1   0  11       54.86       51.51      2.00 o 
   2   0  11       88.39       95.64      2.63 o 
   3   0  11        8.86        9.27      0.74 o 
   4   0  11      103.72      107.43      2.17 o 
 -11   1  11       59.61       49.68      1.20 o 
 -10   1  11        8.42        8.60      0.68 o 
  -9   1  11       40.30       39.44      1.15 o 
  -8   1  11       72.01       73.82      1.74 o 
  -7   1  11       70.33       74.25      1.91 o 
  -6   1  11       20.49       23.12      1.16 o 
  -5   1  11       41.53       46.09      1.63 o 
  -4   1  11      101.83      103.52      3.51 o 
  -3   1  11      200.03      210.04      5.27 o 
  -2   1  11      315.32      344.11      7.14 o 
  -1   1  11       73.15       77.57      5.05 o 
   0   1  11        6.20        5.23      0.62 o 
   1   1  11       67.91       67.50      2.15 o 
   2   1  11       20.11       21.09      1.12 o 
   3   1  11       86.64       88.94      2.16 o 
   4   1  11        2.33        1.93      0.32 o 
 -10   2  11       44.68       39.32      1.08 o 
  -9   2  11       18.92       18.98      0.59 o 
  -8   2  11      159.20      157.90      3.54 o 
  -7   2  11       44.30       39.99      1.36 o 
  -6   2  11       30.28       31.77      1.30 o 
  -5   2  11       13.38       14.71      0.96 o 
  -4   2  11       26.15       25.57      1.21 o 
  -3   2  11       33.81       33.20      1.66 o 
  -2   2  11       27.24       28.76      1.13 o 
  -1   2  11       14.60       15.94      0.96 o 
   0   2  11       81.51       85.07      1.90 o 
   1   2  11       44.14       45.39      0.98 o 
   2   2  11      139.28      136.49      1.69 o 
   3   2  11        3.27        3.07      0.53 o 
  -9   3  11      148.82      144.66      2.71 o 
  -8   3  11       17.01       17.26      1.04 o 
  -7   3  11      131.00      136.04      2.31 o 
  -6   3  11       27.03       24.91      1.00 o 
  -5   3  11       13.24       14.36      0.82 o 
  -4   3  11       18.35       19.68      1.24 o 
  -3   3  11       17.10       17.70      0.80 o 
  -2   3  11        8.40        8.81      0.60 o 
  -1   3  11       39.27       37.75      2.60 o 
   0   3  11        1.74        3.17      0.42 o 
   1   3  11       31.22       30.63      2.68 o 
   2   3  11        2.60        2.03      0.33 o 
  -8   4  11      148.14      138.37      2.40 o 
  -7   4  11        8.70        9.87      0.71 o 
  -6   4  11       30.58       31.33      1.33 o 
  -5   4  11      146.74      143.36      3.25 o 
  -4   4  11       99.77      102.52      2.71 o 
  -3   4  11       39.56       39.09      1.61 o 
  -2   4  11       15.33       16.33      0.69 o 
  -1   4  11        3.33        3.11      0.39 o 
   0   4  11      192.80      195.12      3.16 o 
   1   4  11       16.06       16.13      0.62 o 
  -6  -4  12        6.49        6.56      0.49 o 
  -5  -4  12      186.90      188.24      3.32 o 
  -4  -4  12       51.36       48.47      1.50 o 
  -3  -4  12       64.42       66.88      1.77 o 
  -2  -4  12       63.92       62.61      1.62 o 
  -8  -3  12       63.52       56.73      1.01 o 
  -7  -3  12       27.33       25.92      1.12 o 
  -6  -3  12       13.70       13.80      0.97 o 
  -5  -3  12       24.18       26.11      1.38 o 
  -4  -3  12       30.05       28.97      1.52 o 
  -3  -3  12       61.52       63.90      2.27 o 
  -2  -3  12       44.04       50.34      1.98 o 
  -1  -3  12       44.91       48.41      1.86 o 
   0  -3  12       22.74       26.98      1.26 o 
   1  -3  12        8.38        7.65      0.57 o 
  -9  -2  12       50.45       47.79      1.47 o 
  -8  -2  12       65.43       56.60      1.53 o 
  -7  -2  12       17.99       18.24      1.04 o 
  -6  -2  12       21.74       20.28      1.08 o 
  -5  -2  12      120.56      124.28      2.27 o 
  -4  -2  12       56.99       55.52      2.29 o 
  -3  -2  12      273.97      288.97      5.94 o 
  -2  -2  12       77.04       79.40      2.80 o 
 -10  -1  12       61.11       53.63      1.35 o 
  -9  -1  12       33.55       32.67      1.32 o 
  -8  -1  12       46.05       46.75      1.62 o 
  -7  -1  12       48.03       46.57      1.86 o 
  -6  -1  12      137.27      134.86      2.36 o 
  -5  -1  12       66.79       62.49      2.25 o 
  -4  -1  12      208.45      205.07      4.67 o 
  -3  -1  12       49.12       51.38      1.51 o 
  -2  -1  12      142.34      171.02      4.07 o 
  -1  -1  12       15.27       13.90      1.06 o 
   0  -1  12       13.78       16.86      1.09 o 
   1  -1  12       15.59       19.46      1.07 o 
   2  -1  12      180.44      183.41      3.30 o 
 -10   0  12      161.22      159.93      2.90 o 
  -9   0  12       27.31       28.31      1.93 o 
  -8   0  12       75.66       74.45      2.35 o 
  -7   0  12        0.39        0.69      0.66 o 
  -6   0  12      105.16      105.46      2.17 o 
  -5   0  12      118.79      120.67      2.46 o 
  -4   0  12       67.68       69.31      2.60 o 
  -3   0  12       83.57       94.20      3.14 o 
  -2   0  12       53.26       58.32      1.54 o 
  -1   0  12      102.20      119.94      3.01 o 
   0   0  12        1.91        2.24      0.51 o 
   1   0  12      199.03      204.35      3.90 o 
   2   0  12       32.73       33.66      1.21 o 
   3   0  12       64.03       55.63      4.70 o 
 -10   1  12       51.30       47.96      1.22 o 
  -9   1  12       35.09       36.35      0.97 o 
  -8   1  12       46.81       47.21      1.47 o 
  -7   1  12       44.66       42.98      1.30 o 
  -6   1  12      142.18      142.65      3.10 o 
  -5   1  12       67.46       64.18      1.80 o 
  -4   1  12      195.91      196.49      4.82 o 
  -3   1  12       47.80       51.63      2.41 o 
  -2   1  12      141.74      164.98      4.44 o 
  -1   1  12       16.56       15.95      0.79 o 
   0   1  12       18.18       21.39      0.86 o 
   1   1  12       15.29       19.65      0.77 o 
   2   1  12      198.40      205.13      5.95 o 
  -9   2  12       47.19       43.95      1.16 o 
  -8   2  12       55.01       53.07      1.22 o 
  -7   2  12       15.49       16.18      0.80 o 
  -6   2  12       25.80       24.96      1.04 o 
  -5   2  12      116.74      117.21      3.83 o 
  -4   2  12       61.79       60.75      1.68 o 
  -3   2  12      276.61      277.33     16.31 o 
  -2   2  12       80.17       78.66      3.94 o 
  -1   2  12       32.75       36.65      1.17 o 
   0   2  12       20.83       20.88      1.38 o 
   1   2  12        9.49        9.91      0.91 o 
  -8   3  12       53.89       53.31      1.44 o 
  -7   3  12       22.52       21.19      0.87 o 
  -6   3  12       10.84       11.90      0.59 o 
  -5   3  12       28.86       29.95      0.94 o 
  -4   3  12       24.39       24.11      1.42 o 
  -3   3  12       63.03       63.25      2.30 o 
  -2   3  12       50.56       52.33      2.03 o 
  -1   3  12       43.56       40.53      1.65 o 
   0   3  12       22.09       19.36      0.96 o 
  -6   4  12        9.53        8.99      0.53 o 
  -5   4  12      179.57      163.30      2.88 o 
  -4   4  12       47.28       37.40      1.19 o 
  -6  -3  13        2.06        1.34      0.30 o 
  -5  -3  13      160.02      155.14      2.90 o 
  -4  -3  13       55.82       55.11      1.61 o 
  -3  -3  13      111.43      119.73      2.56 o 
  -2  -3  13       66.43       60.81      1.62 o 
  -8  -2  13       52.53       42.74      1.27 o 
  -7  -2  13       48.95       36.21      1.02 o 
  -6  -2  13       53.31       51.04      1.53 o 
  -5  -2  13        0.42        0.81      0.26 o 
  -4  -2  13       21.64       19.98      0.75 o 
  -3  -2  13       82.70       80.68      2.34 o 
  -2  -2  13        6.34        6.29      0.73 o 
  -1  -2  13        5.69        6.11      0.66 o 
   0  -2  13      127.23      121.52      2.52 o 
  -8  -1  13       84.58       72.92      1.60 o 
  -7  -1  13       16.70       15.90      0.91 o 
  -6  -1  13       41.30       43.99      1.67 o 
  -5  -1  13       14.09       11.48      0.63 o 
  -4  -1  13       86.39       83.85      2.31 o 
  -3  -1  13       95.94       91.16      2.54 o 
  -2  -1  13       31.89       31.30      0.99 o 
  -1  -1  13       43.07       46.25      1.18 o 
   0  -1  13       40.61       39.30      1.35 o 
  -9   0  13       24.38       18.75      0.79 o 
  -8   0  13        9.17        6.95      1.44 o 
  -7   0  13      102.35      103.92      2.69 o 
  -6   0  13      204.34      204.64      4.32 o 
  -5   0  13       81.61       87.24      1.82 o 
  -4   0  13      148.91      149.98      3.55 o 
  -3   0  13       72.34       79.72      2.53 o 
  -2   0  13       90.29       95.17      2.81 o 
  -1   0  13       53.46       59.35      2.12 o 
   0   0  13      212.47      244.55      4.61 o 
   1   0  13       37.25       39.55      1.39 o 
  -8   1  13       89.26       81.43      8.85 o 
  -7   1  13       20.97       20.88      0.75 o 
  -6   1  13       47.33       48.13      1.27 o 
  -5   1  13        6.97        5.61      0.59 o 
  -4   1  13       75.66       77.73      1.79 o 
  -3   1  13      108.35      107.37      2.61 o 
  -2   1  13       32.54       35.42      1.72 o 
  -1   1  13       42.20       47.49      1.92 o 
   0   1  13       43.43       43.98      1.71 o 
   1   1  13      419.96      343.67      5.26 o 
  -8   2  13       57.32       48.55      1.29 o 
  -7   2  13       58.45       56.22      1.14 o 
  -6   2  13       65.37       66.59      1.79 o 
  -5   2  13        1.60        1.59      0.37 o 
  -4   2  13       23.46       25.02      1.08 o 
  -3   2  13       78.16       73.31      3.68 o 
  -2   2  13        8.30       10.18      0.97 o 
  -1   2  13        5.69        6.59      0.78 o 
   0   2  13      123.63      105.11      2.33 o 
  -6   3  13        2.64        2.75      0.43 o 
  -5   3  13      164.86      166.63      3.14 o 
  -4   3  13       48.73       49.34      1.56 o 
  -3   3  13      120.05      122.29      2.61 o 
  -6  -1  14       31.11       28.82      0.97 o 
  -5  -1  14       56.38       60.36      1.63 o 
  -4  -1  14      207.51      201.83      3.59 o 
  -3  -1  14      169.68      174.78      3.25 o 
  -2  -1  14       56.70       56.51      1.53 o 
  -7   0  14        5.60        5.84      0.49 o 
  -6   0  14       35.91       36.63      1.31 o 
  -5   0  14       32.56       35.95      1.39 o 
  -4   0  14      186.00      172.11     19.18 o 
  -3   0  14       94.06       96.72      4.03 o 
  -2   0  14      151.16      152.98     11.70 o 
  -7   1  14       35.41       32.01      1.01 o 
  -6   1  14       28.99       29.57      1.11 o 
  -5   1  14       58.24       62.12      1.19 o 
  -4   1  14      214.18      208.09      2.63 o 
  -3   1  14      176.60      173.23      6.51 o 
  -2   1  14       48.71       47.66      1.46 o 
  -4   2  14      116.23       96.12      2.03 o 
                                                 
